# Supplementary material for: Trait-mediated speciation and human-driven extinctions in proboscideans revealed by unsupervised Bayesian neural networks
Source: Sci Adv. 2024 Jul 24;10(30):eadl2643. doi: 10.1126/sciadv.adl2643 (PMC11268411; doi:10.1126/sciadv.adl2643)
Supplement: Supplementary file 2 — Data S1 and S2 [file sciadv.adl2643_data_s1_and_s2.zip]

Archive with 2 entries (2 files):
- adl2643_data_s1.xlsx
- adl2643_data_s2.xlsx
