# Supplementary material for: Trait-mediated speciation and human-driven extinctions in proboscideans revealed by unsupervised Bayesian neural networks
Source: Sci Adv. 2024 Jul 24;10(30):eadl2643. doi: 10.1126/sciadv.adl2643 (PMC11268411; doi:10.1126/sciadv.adl2643)
Supplement: Supplementary file 2 — Data S1 and S2 [file sciadv.adl2643_data_s1_and_s2.zip › adl2643_data_s1.xlsx]

## Sheet: Speciation_combined
Predictor1	Predictor2	Predictor1_State	Predictor2_State	Marginal_Probability	Magnitude_Effect	Magnitude_Effect_Lwr	Magnitude_Effect_Upr	SHAP	SHAP_lwr	SHAP_upr	Delta_likelihood	Delta_likelihood_lwr	Delta_likelihood_upr	Rank
NMDS1	none	none	none	0.994	38.6701	0.745877	161.844	0.247448	0.0784845	0.430254	-155.901	-364.411	13.1304	1
NMDS2	none	none	none	0.763	2.08405	0.14112	5.54468	0.0905964	0.0326781	0.158054	-43.8188	-128.119	22.0987	7
Geography	none	Africa_America	none	0.776	1.27285	0.490505	29.2207	0.205182	0.0658126	0.326715	-102.294	-216.503	-2.13336	3
Geography	none	Africa_Eurasia	none	0.814	1.4262	0.684645	23.3914	0.205182	0.0658126	0.326715	-102.294	-216.503	-2.13336	3
Geography	none	Africa_Island	none	0.985	3.29423	1.43433	346.763	0.205182	0.0658126	0.326715	-102.294	-216.503	-2.13336	3
Geography	none	America_Eurasia	none	0.504	1.18483	0.0852986	2.44852	0.205182	0.0658126	0.326715	-102.294	-216.503	-2.13336	3
Geography	none	America_Island	none	0.911	1.84168	0.800461	51.2647	0.205182	0.0658126	0.326715	-102.294	-216.503	-2.13336	3
Geography	none	Eurasia_Island	none	0.94	2.06161	0.91508	15.6001	0.205182	0.0658126	0.326715	-102.294	-216.503	-2.13336	3
Grassland	none	Closed_Open	none	0.576	1.22416	0.150888	2.43159	0.0408142	0.00872202	0.0789835	-42.8391	-123.336	17.2892	8
Paleotemperature	none	none	none	0.795	3.45818	0.0962272	9.71297	0.0997771	0.0406765	0.179584	-24.1292	-63.7672	8.19574	6
PVR1	none	none	none	0.721	1.52717	0.31103	3.12829	0.10743	0.0385471	0.19736	-49.7075	-166.083	73.5806	5
PVR2	none	none	none	0.787	2.69522	0.0666921	7.58825	0.106817	0.0366021	0.206301	-52.9298	-137.865	14.3067	4
Time	none	none	none	1	17.8964	1.0435	57.9051	0.148265	0.0292419	0.254194	-139.607	-317.805	1.18313	2
NMDS1	NMDS2	none	none	0.655	8.2391	2.59854	2551.43	0.080463	0.0190491	0.150882	-28.4823	-115.16	41.5372	5
NMDS1	Geography	none	Africa_America	0.706	3.50949	0.283121	3576.32	0.127143	0.0343497	0.24315	-25.7128	-118.295	52.0523	3
NMDS1	Geography	none	Africa_Eurasia	0.747	10.8612	0.700261	1.30071e+06	0.127143	0.0343497	0.24315	-25.7128	-118.295	52.0523	3
NMDS1	Geography	none	Africa_Island	0.661	1.18203	0.502192	1787.12	0.127143	0.0343497	0.24315	-25.7128	-118.295	52.0523	3
NMDS1	Geography	none	America_Eurasia	0.572	2.7672	0.0110387	47.9847	0.127143	0.0343497	0.24315	-25.7128	-118.295	52.0523	3
NMDS1	Geography	none	America_Island	0.579	1.03078	0.342913	415.337	0.127143	0.0343497	0.24315	-25.7128	-118.295	52.0523	3
NMDS1	Geography	none	Eurasia_Island	0.587	1.10266	0.464961	484.709	0.127143	0.0343497	0.24315	-25.7128	-118.295	52.0523	3
NMDS1	Grassland	none	Closed_Open	0.543	4.28653	0.00134225	84.094	0.0312253	0.0079845	0.0576257	-15.2954	-70.0347	32.5221	22
NMDS1	Paleotemperature	none	none	0.689	7.56305	2.37863	1109.64	0.0841447	0.0237006	0.160557	-15.2295	-57.5645	18.9467	15
NMDS1	PVR1	none	none	0.521	6.97179	2.09124	625.208	0.0951844	0.0227163	0.181599	-34.8562	-166.605	76.6022	4
NMDS1	PVR2	none	none	0.692	8.7693	2.77068	2314.42	0.0698489	0.0172129	0.134797	-18.6543	-106.253	53.977	14
NMDS1	Time	none	none	0.992	8.00293	2.62957	1379.56	0.108441	0.0123877	0.215917	-60.7297	-161.692	14.2594	1
NMDS2	Geography	none	Africa_America	0.576	1.5652	0.104846	293.644	0.0716418	0.0249689	0.126036	-20.8704	-83.4672	30.0191	8
NMDS2	Geography	none	Africa_Eurasia	0.62	1.26237	0.183448	348.987	0.0716418	0.0249689	0.126036	-20.8704	-83.4672	30.0191	8
NMDS2	Geography	none	Africa_Island	0.514	1.01255	0.292019	2263.75	0.0716418	0.0249689	0.126036	-20.8704	-83.4672	30.0191	8
NMDS2	Geography	none	America_Eurasia	0.586	1.61096	0.00107366	19.4065	0.0716418	0.0249689	0.126036	-20.8704	-83.4672	30.0191	8
NMDS2	Geography	none	America_Island	0.526	1.01489	0.204296	98.0369	0.0716418	0.0249689	0.126036	-20.8704	-83.4672	30.0191	8
NMDS2	Geography	none	Eurasia_Island	0.529	1.04584	0.233612	129.107	0.0716418	0.0249689	0.126036	-20.8704	-83.4672	30.0191	8
NMDS2	Grassland	none	Closed_Open	0.612	1.47211	0.00220124	21.4967	0.0178629	0.00586774	0.0348177	-10.1643	-48.0038	21.8962	25
NMDS2	Paleotemperature	none	none	0.684	1.77364	0.579445	77.9117	0.0494638	0.0120677	0.0877991	-8.86484	-38.99	16.2623	19
NMDS2	PVR1	none	none	0.655	1.36329	0.55885	51.905	0.0590394	0.0163346	0.112003	-20.7124	-93.7392	41.6884	10
NMDS2	PVR2	none	none	0.768	1.72751	0.526756	173.942	0.0485736	0.0172738	0.0910184	-13.8562	-64.6162	28.6253	18
NMDS2	Time	none	none	0.998	6.51061	2.1079	1479.8	0.0391615	0.00957212	0.0775884	-20.1186	-77.2038	25.6735	10
Geography	Grassland	Africa_America	Closed_Open	NA	NA	NA	NA	0.0310897	0.0104935	0.057914	-11.6259	-55.4246	27.6455	23
Geography	Grassland	Africa_Eurasia	Closed_Open	0.544	2.53906	0.152189	-0.132999	0.0310897	0.0104935	0.057914	-11.6259	-55.4246	27.6455	23
Geography	Grassland	Africa_Island	Closed_Open	NA	NA	NA	NA	0.0310897	0.0104935	0.057914	-11.6259	-55.4246	27.6455	23
Geography	Grassland	America_Eurasia	Closed_Open	NA	NA	NA	NA	0.0310897	0.0104935	0.057914	-11.6259	-55.4246	27.6455	23
Geography	Grassland	America_Island	Closed_Open	NA	NA	NA	NA	0.0310897	0.0104935	0.057914	-11.6259	-55.4246	27.6455	23
Geography	Grassland	Eurasia_Island	Closed_Open	NA	NA	NA	NA	0.0310897	0.0104935	0.057914	-11.6259	-55.4246	27.6455	23
Paleotemperature	Geography	none	Africa_America	0.664	1.19152	0.135753	142.439	0.0976564	0.0339646	0.175204	-16.5297	-52.8679	14.3292	4
Paleotemperature	Geography	none	Africa_Eurasia	0.677	1.29596	0.108197	2274.86	0.0976564	0.0339646	0.175204	-16.5297	-52.8679	14.3292	4
Paleotemperature	Geography	none	Africa_Island	0.619	1.1839	0.290859	356.495	0.0976564	0.0339646	0.175204	-16.5297	-52.8679	14.3292	4
Paleotemperature	Geography	none	America_Eurasia	0.603	1.30538	0.149818	941.229	0.0976564	0.0339646	0.175204	-16.5297	-52.8679	14.3292	4
Paleotemperature	Geography	none	America_Island	0.642	1.19536	0.207085	1088.15	0.0976564	0.0339646	0.175204	-16.5297	-52.8679	14.3292	4
Paleotemperature	Geography	none	Eurasia_Island	0.726	1.62395	0.219511	11641.6	0.0976564	0.0339646	0.175204	-16.5297	-52.8679	14.3292	4
PVR1	Geography	none	Africa_America	0.568	1.26889	0.115697	1010.94	0.0801756	0.0279597	0.151196	-22.8691	-100.132	45.3121	7
PVR1	Geography	none	Africa_Eurasia	0.565	1.30989	0.141519	308.599	0.0801756	0.0279597	0.151196	-22.8691	-100.132	45.3121	7
PVR1	Geography	none	Africa_Island	0.582	1.07749	0.495776	78.6381	0.0801756	0.0279597	0.151196	-22.8691	-100.132	45.3121	7
PVR1	Geography	none	America_Eurasia	0.578	1.23412	0.102519	1077.73	0.0801756	0.0279597	0.151196	-22.8691	-100.132	45.3121	7
PVR1	Geography	none	America_Island	0.561	1.04547	0.358588	606.661	0.0801756	0.0279597	0.151196	-22.8691	-100.132	45.3121	7
PVR1	Geography	none	Eurasia_Island	0.569	1.05871	0.375293	778.922	0.0801756	0.0279597	0.151196	-22.8691	-100.132	45.3121	7
PVR2	Geography	none	Africa_America	0.614	1.30182	0.13702	2480.7	0.0767756	0.0211883	0.13882	-23.1486	-82.8819	28.4013	6
PVR2	Geography	none	Africa_Eurasia	0.557	1.12004	0.139554	3899.56	0.0767756	0.0211883	0.13882	-23.1486	-82.8819	28.4013	6
PVR2	Geography	none	Africa_Island	0.589	1.03251	0.682898	1.99247	0.0767756	0.0211883	0.13882	-23.1486	-82.8819	28.4013	6
PVR2	Geography	none	America_Eurasia	0.785	1.56071	0.113953	3256.33	0.0767756	0.0211883	0.13882	-23.1486	-82.8819	28.4013	6
PVR2	Geography	none	America_Island	0.565	1.03053	0.540341	6.37472	0.0767756	0.0211883	0.13882	-23.1486	-82.8819	28.4013	6
PVR2	Geography	none	Eurasia_Island	0.583	1.03747	0.578055	3.06265	0.0767756	0.0211883	0.13882	-23.1486	-82.8819	28.4013	6
Time	Geography	none	Africa_America	0.755	2.586	0.46019	1475.16	0.0602727	0.0151331	0.117051	-35.3961	-108.085	18.3245	2
Time	Geography	none	Africa_Eurasia	0.809	5.76499	0.569374	3590.49	0.0602727	0.0151331	0.117051	-35.3961	-108.085	18.3245	2
Time	Geography	none	Africa_Island	0.823	1.4927	0.699428	167.448	0.0602727	0.0151331	0.117051	-35.3961	-108.085	18.3245	2
Time	Geography	none	America_Eurasia	0.507	1.54983	0.0135532	11.8336	0.0602727	0.0151331	0.117051	-35.3961	-108.085	18.3245	2
Time	Geography	none	America_Island	0.67	1.28912	0.340749	4204.77	0.0602727	0.0151331	0.117051	-35.3961	-108.085	18.3245	2
Time	Geography	none	Eurasia_Island	0.66	1.22872	0.500561	397.735	0.0602727	0.0151331	0.117051	-35.3961	-108.085	18.3245	2
Grassland	Paleotemperature	Closed_Open	none	0.596	1.08758	0.00160395	8.96197	0.0221572	0.0066384	0.0457351	-6.89964	-37.9958	19.7937	25
Grassland	PVR1	Closed_Open	none	0.552	1.13792	6.35522e-05	10.7059	0.0207259	0.00640631	0.0432436	-11.1599	-59.1154	30.4597	26
Grassland	PVR2	Closed_Open	none	0.536	1.07698	0.15953	114.652	0.0161853	0.00527548	0.0310921	-9.36741	-44.9243	21.0669	28
Grassland	Time	Closed_Open	none	0.635	1.07133	0.0828032	1.69971	0.0240481	0.00440073	0.0497994	-6.15005	-65.9613	48.2531	24
Paleotemperature	PVR1	none	none	0.563	1.47949	0.530265	49.4271	0.0524883	0.0143943	0.0972404	-8.32448	-44.2969	24.1096	20
Paleotemperature	PVR2	none	none	0.751	2.025	0.633233	271.908	0.0448597	0.0144165	0.0839166	-8.29623	-36.0672	15.5333	21
Paleotemperature	Time	none	none	0.996	7.60958	2.70464	867.122	0.0397132	0.00638759	0.075521	-14.0111	-64.9974	25.9393	17
PVR1	PVR2	none	none	0.735	1.78824	0.637198	35.4166	0.0756592	0.0195157	0.158373	-15.5316	-78.7034	40.886	13
PVR1	Time	none	none	1	7.14763	2.29817	1141.32	0.042753	0.00848533	0.0856257	-18.5841	-89.1077	42.9953	9
PVR2	Time	none	none	0.999	6.35697	2.21111	318.337	0.0352176	0.00644489	0.0689426	-19.3432	-76.0419	26.2335	11

## Sheet: Extinction_combined
Predictor1	Predictor2	Predictor1_State	Predictor2_State	Marginal_Probability	Magnitude_Effect	Magnitude_Effect_Lwr	Magnitude_Effect_Upr	SHAP	SHAP_lwr	SHAP_upr	Delta_likelihood	Delta_likelihood_lwr	Delta_likelihood_upr	Rank
NMDS1	none	none	none	0.779	3.24644	0.00548255	8.46344	0.168484	0.0560397	0.319674	-88.4641	-267.639	58.4482	5
NMDS2	none	none	none	0.943	3.32327	0.335115	7.31284	0.173216	0.073408	0.289737	-95.2814	-254.155	31.3108	3
Geography	none	Africa_America	none	0.84	3.52387	0.0666495	7.94712	0.273869	0.129616	0.446936	-141.126	-310.723	-1.58695	2
Geography	none	Africa_Eurasia	none	0.804	1.96838	0.162673	3.96878	0.273869	0.129616	0.446936	-141.126	-310.723	-1.58695	2
Geography	none	Africa_Island	none	0.847	1.33675	0.599129	38.6194	0.273869	0.129616	0.446936	-141.126	-310.723	-1.58695	2
Geography	none	America_Eurasia	none	0.673	1.07371	0.522416	19.5712	0.273869	0.129616	0.446936	-141.126	-310.723	-1.58695	2
Geography	none	America_Island	none	0.957	2.77301	1.10001	388.577	0.273869	0.129616	0.446936	-141.126	-310.723	-1.58695	2
Geography	none	Eurasia_Island	none	0.941	2.18973	0.940516	124.536	0.273869	0.129616	0.446936	-141.126	-310.723	-1.58695	2
Grassland	none	Closed_Open	none	0.633	1.37382	0.00692862	2.56089	0.0537826	0.0145706	0.0992549	-66.0037	-189.232	11.8849	9
Paleotemperature	none	none	none	0.883	4.98931	0.0309212	13.7765	0.209926	0.0731676	0.364049	-26.1678	-75.5946	26.0565	4
Humans	none	None_Early	none	1	4.9111	2.46961	17.218	0.761527	0.426887	1.16323	-91.3363	-175.892	-18.1068	1
Humans	none	None_Modern	none	1	16.7983	8.29893	187.443	0.761527	0.426887	1.16323	-91.3363	-175.892	-18.1068	1
Humans	none	Early_Modern	none	0.999	3.3765	2.00348	7.54522	0.761527	0.426887	1.16323	-91.3363	-175.892	-18.1068	1
PVR1	none	none	none	0.76	2.43636	0.140394	5.92336	0.168512	0.0581535	0.309827	-59.9013	-235.729	107.678	6
PVR2	none	none	none	0.734	2.73032	0.00364879	7.34176	0.153172	0.0486551	0.291499	-76.6017	-237.133	37.0437	7
Time	none	none	none	0.943	3.54008	0.382346	8.943	0.135352	0.0202861	0.279546	-43.8643	-128.35	35.2612	8
NMDS1	NMDS2	none	none	0.755	1.51238	0.600779	73.2867	0.102341	0.0266762	0.18187	-57.2406	-194.107	51.6408	7
NMDS1	Geography	none	Africa_America	0.603	1.1113	0.000520289	8.0284	0.123993	0.0391691	0.223329	-43.4444	-157.537	48.6948	5
NMDS1	Geography	none	Africa_Eurasia	0.818	2.79703	0.00538125	37.049	0.123993	0.0391691	0.223329	-43.4444	-157.537	48.6948	5
NMDS1	Geography	none	Africa_Island	0.67	1.37327	0.238005	428.17	0.123993	0.0391691	0.223329	-43.4444	-157.537	48.6948	5
NMDS1	Geography	none	America_Eurasia	0.586	1.15627	0.131408	564.259	0.123993	0.0391691	0.223329	-43.4444	-157.537	48.6948	5
NMDS1	Geography	none	America_Island	0.655	1.36041	0.275803	135.906	0.123993	0.0391691	0.223329	-43.4444	-157.537	48.6948	5
NMDS1	Geography	none	Eurasia_Island	0.631	1.3337	0.206505	515.229	0.123993	0.0391691	0.223329	-43.4444	-157.537	48.6948	5
NMDS1	Grassland	none	Closed_Open	0.815	2.45969	0.00273287	37.1655	0.0451832	0.0142207	0.0961866	-11.9328	-77.5744	50.3049	27
NMDS1	Paleotemperature	none	none	0.395	1.31082	0.396243	201.649	0.092556	0.0295409	0.15968	-21.6257	-73.2822	18.2649	22
NMDS1	Humans	none	None_Early	0.789	2.19361	0.372397	1432.58	0.154184	0.0425909	0.296647	-27.2486	-85.7433	19.2229	9
NMDS1	Humans	none	None_Modern	0.758	1.20861	0.746318	6.78244	0.154184	0.0425909	0.296647	-27.2486	-85.7433	19.2229	9
NMDS1	Humans	none	Early_Modern	0.661	1.12269	0.710872	3.97075	0.154184	0.0425909	0.296647	-27.2486	-85.7433	19.2229	9
NMDS1	PVR1	none	none	0.661	1.51945	0.544991	144.895	0.120293	0.0368165	0.234446	-34.8149	-175.39	90.9264	11
NMDS1	PVR2	none	none	0.718	1.00796	0.357307	774.21	0.081573	0.0219207	0.162658	-41.0823	-167.363	46.734	10
NMDS1	Time	none	none	0.68	1.85519	0.800168	101.22	0.0677911	0.0148697	0.158186	-40.5727	-119.659	20.9761	20
NMDS2	Geography	none	Africa_America	0.787	4.35608	0.0138011	56.3061	0.116834	0.0492369	0.196973	-47.6168	-166.982	49.5288	6
NMDS2	Geography	none	Africa_Eurasia	0.803	4.26263	0.000707339	69.6427	0.116834	0.0492369	0.196973	-47.6168	-166.982	49.5288	6
NMDS2	Geography	none	Africa_Island	0.734	2.17993	0.293143	1573.05	0.116834	0.0492369	0.196973	-47.6168	-166.982	49.5288	6
NMDS2	Geography	none	America_Eurasia	0.538	1.33292	0.133499	324.911	0.116834	0.0492369	0.196973	-47.6168	-166.982	49.5288	6
NMDS2	Geography	none	America_Island	0.792	2.17429	0.437011	638.957	0.116834	0.0492369	0.196973	-47.6168	-166.982	49.5288	6
NMDS2	Geography	none	Eurasia_Island	0.795	2.3383	0.39241	1183.55	0.116834	0.0492369	0.196973	-47.6168	-166.982	49.5288	6
NMDS2	Grassland	none	Closed_Open	0.683	2.34343	0.00044941	25.6265	0.0283332	0.00901205	0.0525567	-10.2782	-68.4034	44.7818	33
NMDS2	Paleotemperature	none	none	0.845	2.90185	1.20244	102.025	0.0926486	0.0346504	0.161246	-21.7547	-73.0677	19.1572	14
NMDS2	Humans	none	None_Early	0.926	3.43518	0.790022	3062.34	0.127903	0.0383322	0.239354	-24.2622	-69.7843	10.3269	2
NMDS2	Humans	none	None_Modern	0.88	1.50782	0.827715	12.9237	0.127903	0.0383322	0.239354	-24.2622	-69.7843	10.3269	2
NMDS2	Humans	none	Early_Modern	0.798	1.33572	0.761708	9.51765	0.127903	0.0383322	0.239354	-24.2622	-69.7843	10.3269	2
NMDS2	PVR1	none	none	0.683	2.41668	1.03605	563.518	0.0948389	0.0318886	0.17425	-31.8701	-152.994	80.525	18
NMDS2	PVR2	none	none	0.683	1.67367	0.719364	203.862	0.0831811	0.0257018	0.151768	-26.9434	-136.264	55.7887	19
NMDS2	Time	none	none	0.903	3.33767	1.36451	116.694	0.0458131	0.0113261	0.0932059	-31.5391	-102.247	20.5641	12
Geography	Grassland	Africa_America	Closed_Open	NA	NA	NA	NA	0.051109	0.0193289	0.0970739	-2.76736	-68.7281	64.1772	28
Geography	Grassland	Africa_Eurasia	Closed_Open	0.736	6.99744	-22.4232	24.4489	0.051109	0.0193289	0.0970739	-2.76736	-68.7281	64.1772	28
Geography	Grassland	Africa_Island	Closed_Open	NA	NA	NA	NA	0.051109	0.0193289	0.0970739	-2.76736	-68.7281	64.1772	28
Geography	Grassland	America_Eurasia	Closed_Open	NA	NA	NA	NA	0.051109	0.0193289	0.0970739	-2.76736	-68.7281	64.1772	28
Geography	Grassland	America_Island	Closed_Open	NA	NA	NA	NA	0.051109	0.0193289	0.0970739	-2.76736	-68.7281	64.1772	28
Geography	Grassland	Eurasia_Island	Closed_Open	NA	NA	NA	NA	0.051109	0.0193289	0.0970739	-2.76736	-68.7281	64.1772	28
Paleotemperature	Geography	none	Africa_America	0.798	2.57076	0.00390734	24.0481	0.156434	0.0634001	0.272509	-34.951	-97.3514	14.8756	4
Paleotemperature	Geography	none	Africa_Eurasia	0.83	3.80745	0.00833938	57.4968	0.156434	0.0634001	0.272509	-34.951	-97.3514	14.8756	4
Paleotemperature	Geography	none	Africa_Island	0.657	2.29094	0.222563	945.291	0.156434	0.0634001	0.272509	-34.951	-97.3514	14.8756	4
Paleotemperature	Geography	none	America_Eurasia	0.604	2.12715	0.140592	2611.76	0.156434	0.0634001	0.272509	-34.951	-97.3514	14.8756	4
Paleotemperature	Geography	none	America_Island	0.838	2.85946	0.39538	2432.06	0.156434	0.0634001	0.272509	-34.951	-97.3514	14.8756	4
Paleotemperature	Geography	none	Eurasia_Island	0.859	4.72556	0.394446	12441.5	0.156434	0.0634001	0.272509	-34.951	-97.3514	14.8756	4
Geography	Humans	Africa_America	None_Early	0.853	4.13337	0.0933162	11.4156	0.198402	0.0823464	0.337394	-17.5526	-55.4345	14.7169	1
Geography	Humans	Africa_America	None_Modern	0.731	2.10444	0.403271	3.64909	0.198402	0.0823464	0.337394	-17.5526	-55.4345	14.7169	1
Geography	Humans	Africa_America	Early_Modern	0.509	2.01051	0.0371689	3.23666	0.198402	0.0823464	0.337394	-17.5526	-55.4345	14.7169	1
Geography	Humans	Africa_Eurasia	None_Early	0.876	2.47931	0.164843	6.71734	0.198402	0.0823464	0.337394	-17.5526	-55.4345	14.7169	1
Geography	Humans	Africa_Eurasia	None_Modern	0.675	1.31425	0.252066	2.51018	0.198402	0.0823464	0.337394	-17.5526	-55.4345	14.7169	1
Geography	Humans	Africa_Eurasia	Early_Modern	0.6	1.07522	0.172551	2.39486	0.198402	0.0823464	0.337394	-17.5526	-55.4345	14.7169	1
Geography	Humans	Africa_Island	None_Early	0.742	1.10117	0.470811	24.1807	0.198402	0.0823464	0.337394	-17.5526	-55.4345	14.7169	1
Geography	Humans	Africa_Island	None_Modern	0.577	1.02231	0.417918	1.53853	0.198402	0.0823464	0.337394	-17.5526	-55.4345	14.7169	1
Geography	Humans	Africa_Island	Early_Modern	0.661	1.641	0.152622	4.09869	0.198402	0.0823464	0.337394	-17.5526	-55.4345	14.7169	1
Geography	Humans	America_Eurasia	None_Early	0.537	1.20595	0.0117508	3.30706	0.198402	0.0823464	0.337394	-17.5526	-55.4345	14.7169	1
Geography	Humans	America_Eurasia	None_Modern	0.589	1.00528	0.54905	9.19172	0.198402	0.0823464	0.337394	-17.5526	-55.4345	14.7169	1
Geography	Humans	America_Eurasia	Early_Modern	0.618	1.0115	0.533238	22.0544	0.198402	0.0823464	0.337394	-17.5526	-55.4345	14.7169	1
Geography	Humans	America_Island	None_Early	0.929	2.20105	0.817353	329.217	0.198402	0.0823464	0.337394	-17.5526	-55.4345	14.7169	1
Geography	Humans	America_Island	None_Modern	0.767	1.20553	0.721007	7.07719	0.198402	0.0823464	0.337394	-17.5526	-55.4345	14.7169	1
Geography	Humans	America_Island	Early_Modern	0.642	1.80333	0.00193422	4.42345	0.198402	0.0823464	0.337394	-17.5526	-55.4345	14.7169	1
Geography	Humans	Eurasia_Island	None_Early	0.952	2.38557	1.00063	31.8452	0.198402	0.0823464	0.337394	-17.5526	-55.4345	14.7169	1
Geography	Humans	Eurasia_Island	None_Modern	0.733	1.12173	0.67645	3.87419	0.198402	0.0823464	0.337394	-17.5526	-55.4345	14.7169	1
Geography	Humans	Eurasia_Island	Early_Modern	0.707	2.07332	0.0377902	5.20881	0.198402	0.0823464	0.337394	-17.5526	-55.4345	14.7169	1
PVR1	Geography	none	Africa_America	0.647	1.62695	0.000165489	14.9905	0.110608	0.0464319	0.194214	-24.9601	-125.713	74.4218	13
PVR1	Geography	none	Africa_Eurasia	0.684	1.61998	0.00244006	19.0609	0.110608	0.0464319	0.194214	-24.9601	-125.713	74.4218	13
PVR1	Geography	none	Africa_Island	0.565	1.05584	0.24578	1637.97	0.110608	0.0464319	0.194214	-24.9601	-125.713	74.4218	13
PVR1	Geography	none	America_Eurasia	0.648	1.15816	0.107382	1261.32	0.110608	0.0464319	0.194214	-24.9601	-125.713	74.4218	13
PVR1	Geography	none	America_Island	0.566	1.04415	0.430885	28.4099	0.110608	0.0464319	0.194214	-24.9601	-125.713	74.4218	13
PVR1	Geography	none	Eurasia_Island	0.518	1.01953	0.0147671	3.4988	0.110608	0.0464319	0.194214	-24.9601	-125.713	74.4218	13
PVR2	Geography	none	Africa_America	0.621	1.42021	0.000714554	9.76383	0.0959936	0.0353929	0.175038	-27.5757	-121.308	52.4928	17
PVR2	Geography	none	Africa_Eurasia	0.619	1.36276	0.00116862	11.5792	0.0959936	0.0353929	0.175038	-27.5757	-121.308	52.4928	17
PVR2	Geography	none	Africa_Island	0.596	1.05514	0.448505	132.177	0.0959936	0.0353929	0.175038	-27.5757	-121.308	52.4928	17
PVR2	Geography	none	America_Eurasia	0.691	1.66473	0.0972351	774.27	0.0959936	0.0353929	0.175038	-27.5757	-121.308	52.4928	17
PVR2	Geography	none	America_Island	0.622	1.06871	0.612126	2.43589	0.0959936	0.0353929	0.175038	-27.5757	-121.308	52.4928	17
PVR2	Geography	none	Eurasia_Island	0.629	1.0707	0.590327	2.9984	0.0959936	0.0353929	0.175038	-27.5757	-121.308	52.4928	17
Time	Geography	none	Africa_America	0.802	1.58284	0.000113897	7.40302	0.0716688	0.0217628	0.141707	-45.6587	-126.958	18.1592	8
Time	Geography	none	Africa_Eurasia	0.804	2.55416	0.00173028	27.6168	0.0716688	0.0217628	0.141707	-45.6587	-126.958	18.1592	8
Time	Geography	none	Africa_Island	0.69	1.47632	0.414035	65.5298	0.0716688	0.0217628	0.141707	-45.6587	-126.958	18.1592	8
Time	Geography	none	America_Eurasia	0.59	1.36691	0.285223	826.655	0.0716688	0.0217628	0.141707	-45.6587	-126.958	18.1592	8
Time	Geography	none	America_Island	0.865	1.45824	0.809117	32.9521	0.0716688	0.0217628	0.141707	-45.6587	-126.958	18.1592	8
Time	Geography	none	Eurasia_Island	0.862	1.58421	0.643115	51.5569	0.0716688	0.0217628	0.141707	-45.6587	-126.958	18.1592	8
Grassland	Paleotemperature	Closed_Open	none	0.56	1.48783	0.0131211	17.0208	0.0308261	0.0104679	0.0555886	-19.3468	-68.137	19.7722	31
Grassland	Humans	Closed_Open	None_Early	NA	NA	NA	NA	0.0283004	0.00835589	0.0545631	-11.2459	-51.9278	19.7254	32
Grassland	Humans	Closed_Open	None_Modern	NA	NA	NA	NA	0.0283004	0.00835589	0.0545631	-11.2459	-51.9278	19.7254	32
Grassland	Humans	Closed_Open	Early_Modern	NA	NA	NA	NA	0.0283004	0.00835589	0.0545631	-11.2459	-51.9278	19.7254	32
Grassland	PVR1	Closed_Open	none	0.579	1.43791	0.000788872	15.85	0.0264964	0.00806544	0.052523	-7.77809	-66.462	48.8268	34
Grassland	PVR2	Closed_Open	none	0.538	1.17154	0.193562	537.004	0.0211663	0.00634809	0.0383233	-5.48471	-58.6321	46.2337	35
Grassland	Time	Closed_Open	none	0.633	1.27991	0.00966345	4.25938	0.030329	0.00885372	0.0622839	-28.4853	-93.3125	17.9754	30
Paleotemperature	Humans	none	None_Early	0.884	2.93546	0.626421	171.01	0.175086	0.0421309	0.328378	-8.10889	-40.0324	21.5944	3
Paleotemperature	Humans	none	None_Modern	0.848	1.47296	0.762448	6.64037	0.175086	0.0421309	0.328378	-8.10889	-40.0324	21.5944	3
Paleotemperature	Humans	none	Early_Modern	0.803	1.42732	0.692706	8.00697	0.175086	0.0421309	0.328378	-8.10889	-40.0324	21.5944	3
Paleotemperature	PVR1	none	none	0.702	2.07097	0.622495	1873.7	0.0866157	0.0261473	0.153698	-14.0215	-62.8896	32.607	25
Paleotemperature	PVR2	none	none	0.776	2.1023	0.780003	207.025	0.0709309	0.0199651	0.123896	-12.4809	-50.633	19.6353	26
Paleotemperature	Time	none	none	0	2.96888	1.1002	167.372	0.0472888	0.00893558	0.094783	-4.51786	-33.5915	22.2407	36
PVR1	Humans	none	None_Early	0.628	1.37879	0.244015	235.221	0.134085	0.0367245	0.277743	-14.8271	-69.8816	38.335	21
PVR1	Humans	none	None_Modern	0.673	1.08648	0.714291	3.08831	0.134085	0.0367245	0.277743	-14.8271	-69.8816	38.335	21
PVR1	Humans	none	Early_Modern	0.67	1.16789	0.558119	7.04161	0.134085	0.0367245	0.277743	-14.8271	-69.8816	38.335	21
PVR2	Humans	none	None_Early	0.73	1.82402	0.323567	431.448	0.111365	0.0246985	0.234063	-8.61274	-37.8936	14.9139	15
PVR2	Humans	none	None_Modern	0.782	1.28336	0.682067	18.796	0.111365	0.0246985	0.234063	-8.61274	-37.8936	14.9139	15
PVR2	Humans	none	Early_Modern	0.83	1.63349	0.658155	631.832	0.111365	0.0246985	0.234063	-8.61274	-37.8936	14.9139	15
Time	Humans	none	None_Early	0.925	1.03967	0.977209	1.12372	0.0915177	0.0132797	0.201268	-9.0312	-43.9409	24.7136	23
Time	Humans	none	None_Modern	NA	NA	NA	NA	0.0915177	0.0132797	0.201268	-9.0312	-43.9409	24.7136	23
Time	Humans	none	Early_Modern	NA	NA	NA	NA	0.0915177	0.0132797	0.201268	-9.0312	-43.9409	24.7136	23
PVR1	PVR2	none	none	0.702	1.25353	0.407232	36.1593	0.102517	0.0269159	0.197336	-21.7331	-133.244	69.5915	16
PVR1	Time	none	none	0.677	1.98219	0.931653	598.238	0.045689	0.0103101	0.0951138	-21.4981	-97.0309	47.8875	29
PVR2	Time	none	none	0.912	1.50017	0.621851	119.119	0.035326	0.00851582	0.0744386	-18.0873	-72.789	23.6007	24

## Sheet: Speciation_Replicate01
Predictor1	Predictor2	Predictor1_State	Predictor2_State	Marginal_Probability	Magnitude_Effect	Magnitude_Effect_Lwr	Magnitude_Effect_Upr	SHAP	SHAP_lwr	SHAP_upr	Delta_likelihood	Delta_likelihood_lwr	Delta_likelihood_upr	Rank
NMDS1	none	none	none	0.998	92.8175	0.916629	335.943	0.291512	0.115848	0.461387	-243.094	-484.686	-42.4777	1
NMDS2	none	none	none	0.83	3.12023	0.124635	8.74215	0.0980288	0.043378	0.164676	-70.1151	-144.104	-11.195	6
Geography	none	Africa_America	none	0.719	1.06121	0.0175049	3.48851	0.220135	0.119751	0.326855	-138.862	-251.609	-45.2197	3
Geography	none	Africa_Eurasia	none	0.831	1.47196	0.634046	24.004	0.220135	0.119751	0.326855	-138.862	-251.609	-45.2197	3
Geography	none	Africa_Island	none	0.961	2.97228	1.13928	112.567	0.220135	0.119751	0.326855	-138.862	-251.609	-45.2197	3
Geography	none	America_Eurasia	none	0.547	1.06131	0.0747309	2.39677	0.220135	0.119751	0.326855	-138.862	-251.609	-45.2197	3
Geography	none	America_Island	none	0.877	1.71418	0.643422	43.9029	0.220135	0.119751	0.326855	-138.862	-251.609	-45.2197	3
Geography	none	Eurasia_Island	none	0.898	1.67561	0.606269	13.6622	0.220135	0.119751	0.326855	-138.862	-251.609	-45.2197	3
Paleotemperature	none	none	none	0.828	4.42442	0.016938	12.9443	0.105846	0.0464677	0.169281	-35.6016	-71.1703	-4.7698	7
PVR1	none	none	none	0.816	2.06994	0.145469	4.5456	0.120423	0.049849	0.211462	-100.5	-208.039	-19.0299	4
PVR2	none	none	none	0.777	3.51888	0.0591768	10.4876	0.118634	0.0412183	0.207037	-89.74	-183.925	-18.5737	5
Time	none	none	none	1	41.016	1.55842	128.384	0.178803	0.0742854	0.277572	-207.518	-407.908	-28.6248	2
NMDS1	NMDS2	none	none	0.737	13.2177	4.03665	5007.74	0.095213	0.0319861	0.175762	-49.2496	-147.362	30.7071	6
NMDS1	Geography	none	Africa_America	0.766	5.52372	0.511903	7312.41	0.159355	0.0576418	0.26853	-48.351	-155.082	44.5985	2
NMDS1	Geography	none	Africa_Eurasia	0.76	19.5019	0.885242	150859	0.159355	0.0576418	0.26853	-48.351	-155.082	44.5985	2
NMDS1	Geography	none	Africa_Island	0.657	1.24694	0.426298	152.419	0.159355	0.0576418	0.26853	-48.351	-155.082	44.5985	2
NMDS1	Geography	none	America_Eurasia	0.597	5.10983	0.00255069	91.7019	0.159355	0.0576418	0.26853	-48.351	-155.082	44.5985	2
NMDS1	Geography	none	America_Island	0.614	1.036	0.18587	192.441	0.159355	0.0576418	0.26853	-48.351	-155.082	44.5985	2
NMDS1	Geography	none	Eurasia_Island	0.616	1.06836	0.332121	1544.3	0.159355	0.0576418	0.26853	-48.351	-155.082	44.5985	2
NMDS1	Paleotemperature	none	none	0.711	12.7295	3.61192	4907.22	0.0989156	0.0321485	0.181981	-23.3895	-71.5822	18.5833	17
NMDS1	PVR1	none	none	0.705	9.304	2.69767	20661.1	0.124732	0.0429101	0.232085	-86.179	-228.116	19.3375	3
NMDS1	PVR2	none	none	0.734	16.0198	4.47911	8063.54	0.0999208	0.0299199	0.18398	-39.0854	-160.74	73.9496	9
NMDS1	Time	none	none	0.995	13.5514	4.15148	5686.58	0.151627	0.0416202	0.275209	-100.227	-218.165	-1.32053	1
NMDS2	Geography	none	Africa_America	0.651	2.00122	0.175454	2634.94	0.0836672	0.0372342	0.136663	-34.0053	-105.505	22.5713	12
NMDS2	Geography	none	Africa_Eurasia	0.641	1.41618	0.123418	1431.1	0.0836672	0.0372342	0.136663	-34.0053	-105.505	22.5713	12
NMDS2	Geography	none	Africa_Island	0.513	1.00449	0.000462805	4.28648	0.0836672	0.0372342	0.136663	-34.0053	-105.505	22.5713	12
NMDS2	Geography	none	America_Eurasia	0.591	2.11847	0.000633492	27.4542	0.0836672	0.0372342	0.136663	-34.0053	-105.505	22.5713	12
NMDS2	Geography	none	America_Island	0.592	1.10221	0.154189	5039.76	0.0836672	0.0372342	0.136663	-34.0053	-105.505	22.5713	12
NMDS2	Geography	none	Eurasia_Island	0.521	1.0062	0.000250661	4.79317	0.0836672	0.0372342	0.136663	-34.0053	-105.505	22.5713	12
NMDS2	Paleotemperature	none	none	0.723	1.86158	0.67561	143.198	0.0559537	0.0201125	0.0937039	-15.5093	-46.2052	11.7949	19
NMDS2	PVR1	none	none	0.668	1.74646	0.585097	160.03	0.0651338	0.0277857	0.113861	-41.5785	-112.341	12.5246	11
NMDS2	PVR2	none	none	0.846	2.04208	0.626544	216.902	0.058949	0.0250421	0.107744	-27.8353	-85.5945	21.265	14
NMDS2	Time	none	none	1	12.3936	4.14908	2808.03	0.0514264	0.0139935	0.102089	-33.6918	-102.725	21.9128	13
Paleotemperature	Geography	none	Africa_America	0.629	1.26512	0.194284	740.927	0.113204	0.0528214	0.195701	-24.1075	-62.4429	9.25236	15
Paleotemperature	Geography	none	Africa_Eurasia	0.632	1.2346	0.105325	286.242	0.113204	0.0528214	0.195701	-24.1075	-62.4429	9.25236	15
Paleotemperature	Geography	none	Africa_Island	0.537	1.11362	0.17737	179.525	0.113204	0.0528214	0.195701	-24.1075	-62.4429	9.25236	15
Paleotemperature	Geography	none	America_Eurasia	0.669	1.40763	0.160245	531.08	0.113204	0.0528214	0.195701	-24.1075	-62.4429	9.25236	15
Paleotemperature	Geography	none	America_Island	0.606	1.14579	0.120801	3517.2	0.113204	0.0528214	0.195701	-24.1075	-62.4429	9.25236	15
Paleotemperature	Geography	none	Eurasia_Island	0.651	1.31502	0.121979	231.93	0.113204	0.0528214	0.195701	-24.1075	-62.4429	9.25236	15
PVR1	Geography	none	Africa_America	0.615	1.4912	0.183766	801.376	0.095554	0.036929	0.160915	-45.1147	-123.676	21.5588	8
PVR1	Geography	none	Africa_Eurasia	0.671	1.62715	0.202602	296.93	0.095554	0.036929	0.160915	-45.1147	-123.676	21.5588	8
PVR1	Geography	none	Africa_Island	0.649	1.1717	0.495588	214.047	0.095554	0.036929	0.160915	-45.1147	-123.676	21.5588	8
PVR1	Geography	none	America_Eurasia	0.576	1.17696	0.114597	7038.95	0.095554	0.036929	0.160915	-45.1147	-123.676	21.5588	8
PVR1	Geography	none	America_Island	0.651	1.18225	0.359135	1389.73	0.095554	0.036929	0.160915	-45.1147	-123.676	21.5588	8
PVR1	Geography	none	Eurasia_Island	0.633	1.19084	0.304493	2050.21	0.095554	0.036929	0.160915	-45.1147	-123.676	21.5588	8
PVR2	Geography	none	Africa_America	0.654	1.34767	0.194191	2053.37	0.0971687	0.0381133	0.167272	-40.4439	-111.624	17.6212	4
PVR2	Geography	none	Africa_Eurasia	0.572	1.19213	0.130961	1201.99	0.0971687	0.0381133	0.167272	-40.4439	-111.624	17.6212	4
PVR2	Geography	none	Africa_Island	0.664	1.06247	0.645525	2.72034	0.0971687	0.0381133	0.167272	-40.4439	-111.624	17.6212	4
PVR2	Geography	none	America_Eurasia	0.799	1.48162	0.0941409	749.414	0.0971687	0.0381133	0.167272	-40.4439	-111.624	17.6212	4
PVR2	Geography	none	America_Island	0.581	1.05707	0.501748	103.976	0.0971687	0.0381133	0.167272	-40.4439	-111.624	17.6212	4
PVR2	Geography	none	Eurasia_Island	0.614	1.06017	0.548201	4.86021	0.0971687	0.0381133	0.167272	-40.4439	-111.624	17.6212	4
Time	Geography	none	Africa_America	0.682	3.97675	0.493522	1431.13	0.0761872	0.0261471	0.129494	-54.0429	-134.031	11.0076	5
Time	Geography	none	Africa_Eurasia	0.783	9.8441	0.943585	2586	0.0761872	0.0261471	0.129494	-54.0429	-134.031	11.0076	5
Time	Geography	none	Africa_Island	0.794	2.02576	0.590119	1363.34	0.0761872	0.0261471	0.129494	-54.0429	-134.031	11.0076	5
Time	Geography	none	America_Eurasia	0.518	1.93069	0.0101549	15.5162	0.0761872	0.0261471	0.129494	-54.0429	-134.031	11.0076	5
Time	Geography	none	America_Island	0.678	1.61507	0.473946	398.357	0.0761872	0.0261471	0.129494	-54.0429	-134.031	11.0076	5
Time	Geography	none	Eurasia_Island	0.694	1.49236	0.43812	130.819	0.0761872	0.0261471	0.129494	-54.0429	-134.031	11.0076	5
Paleotemperature	PVR1	none	none	0.622	1.47264	0.450671	83.4277	0.0604544	0.0237833	0.10394	-16.8	-58.4894	18.5817	18
Paleotemperature	PVR2	none	none	0.759	2.32179	0.640139	956.622	0.0553003	0.0223794	0.101849	-14.3802	-45.6203	12.5504	20
Paleotemperature	Time	none	none	0.996	14.3311	5.2693	1277.9	0.0500129	0.0153925	0.0901749	-24.0128	-86.375	24.339	16
PVR1	PVR2	none	none	0.833	2.27721	0.813853	80.0657	0.0875351	0.0225262	0.170232	-38.1662	-108.367	17.0087	10
PVR1	Time	none	none	1	15.1036	4.81968	1692.45	0.0571887	0.0152034	0.103265	-33.1744	-114.59	36.7957	13
PVR2	Time	none	none	1	10.91	3.34999	5750.3	0.0506325	0.0185432	0.0945382	-42.4503	-116.03	16.1532	7

## Sheet: Extinction_Replicate01
Predictor1	Predictor2	Predictor1_State	Predictor2_State	Marginal_Probability	Magnitude_Effect	Magnitude_Effect_Lwr	Magnitude_Effect_Upr	SHAP	SHAP_lwr	SHAP_upr	Delta_likelihood	Delta_likelihood_lwr	Delta_likelihood_upr	Rank
NMDS1	none	none	none	0.845	4.78053	0.0582499	14.3022	0.194352	0.0797042	0.312189	-186.743	-365.68	-42.6694	3
NMDS2	none	none	none	0.977	4.5884	0.509193	10.5377	0.189675	0.100692	0.286958	-164.755	-309.13	-43.3691	4
Geography	none	Africa_America	none	0.917	6.13149	0.124037	21.2625	0.324377	0.171132	0.485192	-222.339	-404.845	-64.345	2
Geography	none	Africa_Eurasia	none	0.827	2.22673	0.176086	5.16037	0.324377	0.171132	0.485192	-222.339	-404.845	-64.345	2
Geography	none	Africa_Island	none	0.701	1.08033	0.0499007	3.04917	0.324377	0.171132	0.485192	-222.339	-404.845	-64.345	2
Geography	none	America_Eurasia	none	0.791	1.35747	0.535405	72.8657	0.324377	0.171132	0.485192	-222.339	-404.845	-64.345	2
Geography	none	America_Island	none	0.955	3.04629	1.04833	409.608	0.324377	0.171132	0.485192	-222.339	-404.845	-64.345	2
Geography	none	Eurasia_Island	none	0.895	1.79773	0.628412	44.0263	0.324377	0.171132	0.485192	-222.339	-404.845	-64.345	2
Paleotemperature	none	none	none	0.876	7.11774	0.0291011	23.5655	0.232045	0.0906283	0.392709	-49.7258	-92.9407	-11.6171	6
Humans	none	None_Early	none	0.999	5.5265	3.08986	17.7313	0.846881	0.484026	1.24162	-126.587	-201.452	-52.7456	1
Humans	none	None_Modern	none	1	19.1914	9.33448	72.3219	0.846881	0.484026	1.24162	-126.587	-201.452	-52.7456	1
Humans	none	Early_Modern	none	1	3.45496	2.18558	7.21288	0.846881	0.484026	1.24162	-126.587	-201.452	-52.7456	1
PVR1	none	none	none	0.897	3.87439	0.0291811	10.9625	0.186065	0.0911709	0.311486	-133.009	-266.281	-25.3496	5
PVR2	none	none	none	0.715	4.12632	0.031259	14.0977	0.174894	0.0667732	0.283941	-178.418	-365.673	-26.5607	7
Time	none	none	none	0.977	6.10921	0.203901	17.661	0.162027	0.0294241	0.287571	-80.3935	-149.304	-16.8253	6
NMDS1	NMDS2	none	none	0.828	2.09081	0.629599	91.2025	0.122178	0.0517736	0.211184	-108.843	-262.971	16.5235	8
NMDS1	Geography	none	Africa_America	0.675	1.30005	0.00390726	12.2686	0.171347	0.0749198	0.263169	-100.673	-242.583	19.0229	2
NMDS1	Geography	none	Africa_Eurasia	0.901	4.06378	0.000609099	51.8059	0.171347	0.0749198	0.263169	-100.673	-242.583	19.0229	2
NMDS1	Geography	none	Africa_Island	0.659	1.40522	0.114252	3561.72	0.171347	0.0749198	0.263169	-100.673	-242.583	19.0229	2
NMDS1	Geography	none	America_Eurasia	0.613	1.21299	0.145561	217.018	0.171347	0.0749198	0.263169	-100.673	-242.583	19.0229	2
NMDS1	Geography	none	America_Island	0.678	1.36829	0.213337	325.468	0.171347	0.0749198	0.263169	-100.673	-242.583	19.0229	2
NMDS1	Geography	none	Eurasia_Island	0.639	1.32094	0.117863	1648.58	0.171347	0.0749198	0.263169	-100.673	-242.583	19.0229	2
NMDS1	Paleotemperature	none	none	0.77	2.21822	0.640545	173.656	0.112058	0.0519144	0.193107	-43.7908	-99.1027	5.07079	19
NMDS1	Humans	none	None_Early	0.838	2.60018	0.442672	1026.08	0.18758	0.0598812	0.344171	-48.5519	-108.8	4.21105	6
NMDS1	Humans	none	None_Modern	0.796	1.26784	0.70784	7.94341	0.18758	0.0598812	0.344171	-48.5519	-108.8	4.21105	6
NMDS1	Humans	none	Early_Modern	0.684	1.16445	0.6245	4.92415	0.18758	0.0598812	0.344171	-48.5519	-108.8	4.21105	6
NMDS1	PVR1	none	none	0.776	2.89236	1.03231	240.01	0.137854	0.0548372	0.237661	-81.3168	-223.681	30.6898	12
NMDS1	PVR2	none	none	0.827	1.53458	0.444392	506.782	0.125081	0.0467722	0.216932	-119.641	-294.56	16.3967	7
NMDS1	Time	none	none	0.723	2.67618	0.842173	172.604	0.0912909	0.0245076	0.181914	-79.0636	-163.728	-7.50568	23
NMDS2	Geography	none	Africa_America	0.843	3.80746	0.0303608	29.4647	0.152342	0.0817714	0.233689	-82.1046	-212.839	34.0113	3
NMDS2	Geography	none	Africa_Eurasia	0.853	4.9944	0.0115081	53.5249	0.152342	0.0817714	0.233689	-82.1046	-212.839	34.0113	3
NMDS2	Geography	none	Africa_Island	0.692	2.09601	0.163544	644.505	0.152342	0.0817714	0.233689	-82.1046	-212.839	34.0113	3
NMDS2	Geography	none	America_Eurasia	0.591	1.08225	0.000807497	8.13368	0.152342	0.0817714	0.233689	-82.1046	-212.839	34.0113	3
NMDS2	Geography	none	America_Island	0.798	2.18132	0.377964	875.042	0.152342	0.0817714	0.233689	-82.1046	-212.839	34.0113	3
NMDS2	Geography	none	Eurasia_Island	0.813	2.29856	0.286392	7456.73	0.152342	0.0817714	0.233689	-82.1046	-212.839	34.0113	3
NMDS2	Paleotemperature	none	none	0.809	3.37866	1.09772	438.433	0.106401	0.0502	0.16779	-38.1749	-87.6479	4.05489	20
NMDS2	Humans	none	None_Early	0.942	3.3678	0.901225	247.359	0.139644	0.0588196	0.247386	-33.4019	-72.404	1.21154	11
NMDS2	Humans	none	None_Modern	0.9	1.59559	0.883758	13.1698	0.139644	0.0588196	0.247386	-33.4019	-72.404	1.21154	11
NMDS2	Humans	none	Early_Modern	0.812	1.38121	0.77925	11.9063	0.139644	0.0588196	0.247386	-33.4019	-72.404	1.21154	11
NMDS2	PVR1	none	none	0.785	3.56869	1.38017	164.821	0.108488	0.0447109	0.17724	-80.8091	-206.469	19.4565	14
NMDS2	PVR2	none	none	0.684	2.08052	0.535735	110.964	0.0951136	0.0386268	0.165635	-72.7384	-216.441	53.0734	24
NMDS2	Time	none	none	0.914	5.59605	2.06574	553.26	0.0539966	0.0197455	0.0952255	-58.6925	-123.24	-2.37403	18
Paleotemperature	Geography	none	Africa_America	0.716	2.13893	0.00500577	15.8018	0.191913	0.0938899	0.307873	-55.8527	-125.471	0.582924	5
Paleotemperature	Geography	none	Africa_Eurasia	0.821	4.10687	0.00287484	64.7405	0.191913	0.0938899	0.307873	-55.8527	-125.471	0.582924	5
Paleotemperature	Geography	none	Africa_Island	0.593	2.77677	0.196491	1701.27	0.191913	0.0938899	0.307873	-55.8527	-125.471	0.582924	5
Paleotemperature	Geography	none	America_Eurasia	0.569	1.8281	0.115765	1208.23	0.191913	0.0938899	0.307873	-55.8527	-125.471	0.582924	5
Paleotemperature	Geography	none	America_Island	0.79	2.83799	0.283148	901.574	0.191913	0.0938899	0.307873	-55.8527	-125.471	0.582924	5
Paleotemperature	Geography	none	Eurasia_Island	0.837	5.09594	0.347585	9864.43	0.191913	0.0938899	0.307873	-55.8527	-125.471	0.582924	5
Geography	Humans	Africa_America	None_Early	0.848	4.35724	0.0934453	13.2658	0.249473	0.114228	0.406805	-34.1884	-74.1316	0.966556	1
Geography	Humans	Africa_America	None_Modern	0.726	1.81176	0.326107	4.1064	0.249473	0.114228	0.406805	-34.1884	-74.1316	0.966556	1
Geography	Humans	Africa_America	Early_Modern	0.513	1.74104	-0.145378	3.4236	0.249473	0.114228	0.406805	-34.1884	-74.1316	0.966556	1
Geography	Humans	Africa_Eurasia	None_Early	0.934	3.11014	0.260917	7.52913	0.249473	0.114228	0.406805	-34.1884	-74.1316	0.966556	1
Geography	Humans	Africa_Eurasia	None_Modern	0.734	1.68375	0.508712	3.28764	0.249473	0.114228	0.406805	-34.1884	-74.1316	0.966556	1
Geography	Humans	Africa_Eurasia	Early_Modern	0.586	1.30079	0.129653	2.99058	0.249473	0.114228	0.406805	-34.1884	-74.1316	0.966556	1
Geography	Humans	Africa_Island	None_Early	0.734	1.08384	0.521998	17.2739	0.249473	0.114228	0.406805	-34.1884	-74.1316	0.966556	1
Geography	Humans	Africa_Island	None_Modern	0.634	1.03895	0.677943	2.35917	0.249473	0.114228	0.406805	-34.1884	-74.1316	0.966556	1
Geography	Humans	Africa_Island	Early_Modern	0.639	1.22712	0.157582	2.87527	0.249473	0.114228	0.406805	-34.1884	-74.1316	0.966556	1
Geography	Humans	America_Eurasia	None_Early	0.541	1.36773	0.0119219	3.75983	0.249473	0.114228	0.406805	-34.1884	-74.1316	0.966556	1
Geography	Humans	America_Eurasia	None_Modern	0.515	1.30291	0.458641	3.46066	0.249473	0.114228	0.406805	-34.1884	-74.1316	0.966556	1
Geography	Humans	America_Eurasia	Early_Modern	0.601	1.00212	0.181301	2.23054	0.249473	0.114228	0.406805	-34.1884	-74.1316	0.966556	1
Geography	Humans	America_Island	None_Early	0.925	2.25462	0.795123	266.184	0.249473	0.114228	0.406805	-34.1884	-74.1316	0.966556	1
Geography	Humans	America_Island	None_Modern	0.819	1.32047	0.80183	9.78144	0.249473	0.114228	0.406805	-34.1884	-74.1316	0.966556	1
Geography	Humans	America_Island	Early_Modern	0.603	1.36148	0.00627702	3.47127	0.249473	0.114228	0.406805	-34.1884	-74.1316	0.966556	1
Geography	Humans	Eurasia_Island	None_Early	0.978	2.83594	1.25574	32.834	0.249473	0.114228	0.406805	-34.1884	-74.1316	0.966556	1
Geography	Humans	Eurasia_Island	None_Modern	0.83	1.28833	0.753827	4.60643	0.249473	0.114228	0.406805	-34.1884	-74.1316	0.966556	1
Geography	Humans	Eurasia_Island	Early_Modern	0.656	1.52194	0.0294055	3.90942	0.249473	0.114228	0.406805	-34.1884	-74.1316	0.966556	1
PVR1	Geography	none	Africa_America	0.735	2.67034	0.00504767	49.7656	0.140826	0.0656614	0.214431	-60.3018	-174.129	42.3461	10
PVR1	Geography	none	Africa_Eurasia	0.786	2.12352	0.000420517	39.7278	0.140826	0.0656614	0.214431	-60.3018	-174.129	42.3461	10
PVR1	Geography	none	Africa_Island	0.58	1.24847	0.126186	524.211	0.140826	0.0656614	0.214431	-60.3018	-174.129	42.3461	10
PVR1	Geography	none	America_Eurasia	0.719	1.53884	0.156498	608.911	0.140826	0.0656614	0.214431	-60.3018	-174.129	42.3461	10
PVR1	Geography	none	America_Island	0.637	1.23238	0.227383	109.809	0.140826	0.0656614	0.214431	-60.3018	-174.129	42.3461	10
PVR1	Geography	none	Eurasia_Island	0.527	1.08145	0.177494	196.512	0.140826	0.0656614	0.214431	-60.3018	-174.129	42.3461	10
PVR2	Geography	none	Africa_America	0.593	1.24268	0.000172935	7.05518	0.127097	0.061257	0.196586	-70.5201	-201.432	34.295	16
PVR2	Geography	none	Africa_Eurasia	0.696	1.81594	0.000432734	32.0943	0.127097	0.061257	0.196586	-70.5201	-201.432	34.295	16
PVR2	Geography	none	Africa_Island	0.608	1.11526	0.350249	186.715	0.127097	0.061257	0.196586	-70.5201	-201.432	34.295	16
PVR2	Geography	none	America_Eurasia	0.607	1.41803	0.0902206	4735.65	0.127097	0.061257	0.196586	-70.5201	-201.432	34.295	16
PVR2	Geography	none	America_Island	0.644	1.10705	0.645127	62.8467	0.127097	0.061257	0.196586	-70.5201	-201.432	34.295	16
PVR2	Geography	none	Eurasia_Island	0.664	1.12079	0.489453	20.595	0.127097	0.061257	0.196586	-70.5201	-201.432	34.295	16
Time	Geography	none	Africa_America	0.83	1.73839	0.0142238	7.43735	0.0959313	0.0389347	0.160283	-80.3682	-165.855	-7.072	15
Time	Geography	none	Africa_Eurasia	0.847	3.89391	0.0210357	57.6002	0.0959313	0.0389347	0.160283	-80.3682	-165.855	-7.072	15
Time	Geography	none	Africa_Island	0.636	1.63392	0.296823	716.095	0.0959313	0.0389347	0.160283	-80.3682	-165.855	-7.072	15
Time	Geography	none	America_Eurasia	0.606	1.39364	0.372257	434.286	0.0959313	0.0389347	0.160283	-80.3682	-165.855	-7.072	15
Time	Geography	none	America_Island	0.871	1.55491	0.78754	55.9603	0.0959313	0.0389347	0.160283	-80.3682	-165.855	-7.072	15
Time	Geography	none	Eurasia_Island	0.874	1.75969	0.618467	144.117	0.0959313	0.0389347	0.160283	-80.3682	-165.855	-7.072	15
Paleotemperature	Humans	none	None_Early	0.833	2.32056	0.516296	326.003	0.198326	0.0612417	0.357671	-13.9467	-44.0643	12.6581	4
Paleotemperature	Humans	none	None_Modern	0.846	1.52022	0.751012	16.9901	0.198326	0.0612417	0.357671	-13.9467	-44.0643	12.6581	4
Paleotemperature	Humans	none	Early_Modern	0.851	1.54523	0.784109	344.741	0.198326	0.0612417	0.357671	-13.9467	-44.0643	12.6581	4
Paleotemperature	PVR1	none	none	0.844	2.67098	0.795017	273.575	0.104131	0.0416314	0.174678	-34.2906	-86.3292	9.29792	22
Paleotemperature	PVR2	none	none	0.779	2.72239	0.896	434.44	0.0840886	0.0363687	0.143952	-29.2077	-78.8787	11.4271	25
Paleotemperature	Time	none	none	0	4.06789	1.29759	401.195	0.0548471	0.0192183	0.0993869	-12.9945	-42.5275	13.5653	28
PVR1	Humans	none	None_Early	0.801	2.19073	0.421973	218.172	0.146105	0.0555901	0.277375	-34.0871	-84.0157	6.04375	9
PVR1	Humans	none	None_Modern	0.727	1.17157	0.658052	3.78069	0.146105	0.0555901	0.277375	-34.0871	-84.0157	6.04375	9
PVR1	Humans	none	Early_Modern	0.736	1.30115	0.59273	931.65	0.146105	0.0555901	0.277375	-34.0871	-84.0157	6.04375	9
PVR2	Humans	none	None_Early	0.81	2.29798	0.427037	113.244	0.131571	0.0372796	0.245927	-19.6278	-48.3909	4.83034	13
PVR2	Humans	none	None_Modern	0.865	1.43611	0.807382	26.8564	0.131571	0.0372796	0.245927	-19.6278	-48.3909	4.83034	13
PVR2	Humans	none	Early_Modern	0.884	1.91559	0.815901	865.394	0.131571	0.0372796	0.245927	-19.6278	-48.3909	4.83034	13
Time	Humans	none	None_Early	0.966	1.04587	0.989277	1.12486	0.105972	0.0200357	0.203716	-14.6063	-50.989	19.8185	21
Time	Humans	none	None_Modern	NA	NA	NA	NA	0.105972	0.0200357	0.203716	-14.6063	-50.989	19.8185	21
Time	Humans	none	Early_Modern	NA	NA	NA	NA	0.105972	0.0200357	0.203716	-14.6063	-50.989	19.8185	21
PVR1	PVR2	none	none	0.688	1.80401	0.532459	144.294	0.119853	0.046944	0.209494	-70.8505	-198.19	34.6666	17
PVR1	Time	none	none	0.773	3.10087	1.21184	256.025	0.0563151	0.0179532	0.105327	-52.9571	-122.338	2.23661	26
PVR2	Time	none	none	0.65	2.56501	0.709434	267.561	0.0471671	0.0170907	0.0818533	-46.65	-112.214	6.47539	27

## Sheet: Speciation_Replicate02
Predictor1	Predictor2	Predictor1_State	Predictor2_State	Marginal_Probability	Magnitude_Effect	Magnitude_Effect_Lwr	Magnitude_Effect_Upr	SHAP	SHAP_lwr	SHAP_upr	Delta_likelihood	Delta_likelihood_lwr	Delta_likelihood_upr	Rank
NMDS1	none	none	none	0.997	32.4879	0.410954	102.251	0.24357	0.104987	0.401904	-174.726	-350.469	-32.0063	1
NMDS2	none	none	none	0.634	1.32854	0.187969	2.81114	0.0816549	0.0372188	0.146265	-57.2937	-118.869	-7.61727	6
Geography	none	Africa_America	none	0.794	1.26027	0.494541	21.8705	0.194099	0.104253	0.30079	-112.028	-197.693	-35.1943	3
Geography	none	Africa_Eurasia	none	0.753	1.27124	0.595122	8.79284	0.194099	0.104253	0.30079	-112.028	-197.693	-35.1943	3
Geography	none	Africa_Island	none	0.97	3.01246	1.30291	29.7362	0.194099	0.104253	0.30079	-112.028	-197.693	-35.1943	3
Geography	none	America_Eurasia	none	0.639	1.31616	0.222632	2.63764	0.194099	0.104253	0.30079	-112.028	-197.693	-35.1943	3
Geography	none	America_Island	none	0.902	1.72397	0.752605	34.0559	0.194099	0.104253	0.30079	-112.028	-197.693	-35.1943	3
Geography	none	Eurasia_Island	none	0.946	1.98622	0.964031	9.19763	0.194099	0.104253	0.30079	-112.028	-197.693	-35.1943	3
Paleotemperature	none	none	none	0.769	2.97843	0.103987	8.64302	0.0885369	0.033758	0.144267	-26.239	-54.1533	-2.21134	5
PVR1	none	none	none	0.728	1.42951	0.311873	2.60143	0.0940537	0.0327608	0.154334	-60.7668	-127.586	-9.80466	4
PVR2	none	none	none	0.712	1.68491	0.15435	3.9567	0.0809539	0.0304289	0.139193	-55.7274	-115.01	-7.84732	7
Time	none	none	none	1	18.1506	1.55277	51.096	0.163629	0.0728239	0.271405	-171.467	-330.362	-20.4203	2
NMDS1	NMDS2	none	none	0.631	8.78349	2.79664	1525.11	0.0789321	0.0277441	0.147363	-35.9166	-113.68	32.6359	5
NMDS1	Geography	none	Africa_America	0.752	2.97979	0.340422	23060.1	0.122558	0.0388442	0.221787	-32.9554	-110.131	38.6986	3
NMDS1	Geography	none	Africa_Eurasia	0.72	8.40791	0.449475	72559.7	0.122558	0.0388442	0.221787	-32.9554	-110.131	38.6986	3
NMDS1	Geography	none	Africa_Island	0.658	1.1438	0.537202	27.959	0.122558	0.0388442	0.221787	-32.9554	-110.131	38.6986	3
NMDS1	Geography	none	America_Eurasia	0.629	2.88064	0.00185518	38.7261	0.122558	0.0388442	0.221787	-32.9554	-110.131	38.6986	3
NMDS1	Geography	none	America_Island	0.612	1.06445	0.251785	62.2835	0.122558	0.0388442	0.221787	-32.9554	-110.131	38.6986	3
NMDS1	Geography	none	Eurasia_Island	0.605	1.0796	0.515068	2703.09	0.122558	0.0388442	0.221787	-32.9554	-110.131	38.6986	3
NMDS1	Paleotemperature	none	none	0.538	7.97935	2.51629	876.346	0.0767321	0.0261229	0.139304	-15.2973	-50.1497	15.7173	18
NMDS1	PVR1	none	none	0.601	10.3837	3.59195	949.786	0.0874997	0.0323363	0.159235	-39.8905	-130.652	34.069	4
NMDS1	PVR2	none	none	0.592	8.60663	2.69551	850.373	0.0744804	0.0208842	0.140096	-38.3393	-134.996	39.4312	7
NMDS1	Time	none	none	0.987	10.0625	3.52948	1564.71	0.124451	0.0293501	0.221345	-77.1189	-163.135	-3.85057	1
NMDS2	Geography	none	Africa_America	0.61	1.21423	0.126782	330.868	0.0701606	0.0273061	0.118095	-30.0921	-87.8596	17.7351	10
NMDS2	Geography	none	Africa_Eurasia	0.59	1.02712	0.0995627	1804.13	0.0701606	0.0273061	0.118095	-30.0921	-87.8596	17.7351	10
NMDS2	Geography	none	Africa_Island	0.586	1.13288	0.327011	1650.16	0.0701606	0.0273061	0.118095	-30.0921	-87.8596	17.7351	10
NMDS2	Geography	none	America_Eurasia	0.589	1.2601	0.00135212	14.0067	0.0701606	0.0273061	0.118095	-30.0921	-87.8596	17.7351	10
NMDS2	Geography	none	America_Island	0.606	1.15278	0.211446	1902.18	0.0701606	0.0273061	0.118095	-30.0921	-87.8596	17.7351	10
NMDS2	Geography	none	Eurasia_Island	0.573	1.11803	0.245909	2500.7	0.0701606	0.0273061	0.118095	-30.0921	-87.8596	17.7351	10
NMDS2	Paleotemperature	none	none	0.554	1.30405	0.500235	24.6313	0.0492637	0.0168043	0.0891554	-12.3007	-38.4995	9.31822	20
NMDS2	PVR1	none	none	0.435	1.02085	0.0760953	2.36456	0.0573766	0.0224841	0.100601	-30.2552	-84.2667	11.7842	11
NMDS2	PVR2	none	none	0.709	1.23315	0.45444	42.8694	0.0526956	0.0167982	0.0970874	-25.4432	-73.6848	11.4175	14
NMDS2	Time	none	none	1	9.29701	3.3894	468.488	0.0413467	0.011524	0.0782623	-31.8517	-89.0069	15.5702	8
Paleotemperature	Geography	none	Africa_America	0.633	1.18517	0.243693	810.477	0.0935507	0.0386787	0.163216	-19.2096	-50.1084	7.09035	17
Paleotemperature	Geography	none	Africa_Eurasia	0.617	1.05955	0.0872588	26949	0.0935507	0.0386787	0.163216	-19.2096	-50.1084	7.09035	17
Paleotemperature	Geography	none	Africa_Island	0.55	1.10372	0.313982	99.7881	0.0935507	0.0386787	0.163216	-19.2096	-50.1084	7.09035	17
Paleotemperature	Geography	none	America_Eurasia	0.584	1.86394	0.00278251	29.3565	0.0935507	0.0386787	0.163216	-19.2096	-50.1084	7.09035	17
Paleotemperature	Geography	none	America_Island	0.69	1.4737	0.326524	574.554	0.0935507	0.0386787	0.163216	-19.2096	-50.1084	7.09035	17
Paleotemperature	Geography	none	Eurasia_Island	0.686	1.42927	0.23912	5454.97	0.0935507	0.0386787	0.163216	-19.2096	-50.1084	7.09035	17
PVR1	Geography	none	Africa_America	0.57	1.1631	0.136359	361.915	0.0756768	0.0303121	0.124779	-30.6074	-88.8615	18.3428	6
PVR1	Geography	none	Africa_Eurasia	0.581	1.26678	0.142754	1750.34	0.0756768	0.0303121	0.124779	-30.6074	-88.8615	18.3428	6
PVR1	Geography	none	Africa_Island	0.569	1.06555	0.489022	35.1368	0.0756768	0.0303121	0.124779	-30.6074	-88.8615	18.3428	6
PVR1	Geography	none	America_Eurasia	0.592	1.08689	0.00654109	10.4718	0.0756768	0.0303121	0.124779	-30.6074	-88.8615	18.3428	6
PVR1	Geography	none	America_Island	0.547	1.04847	0.295517	4945.94	0.0756768	0.0303121	0.124779	-30.6074	-88.8615	18.3428	6
PVR1	Geography	none	Eurasia_Island	0.593	1.0974	0.429021	353.533	0.0756768	0.0303121	0.124779	-30.6074	-88.8615	18.3428	6
PVR2	Geography	none	Africa_America	0.63	1.13796	0.143992	284.614	0.0732417	0.0264121	0.12546	-29.9503	-84.5508	13.5215	9
PVR2	Geography	none	Africa_Eurasia	0.61	1.25267	0.121443	1459.62	0.0732417	0.0264121	0.12546	-29.9503	-84.5508	13.5215	9
PVR2	Geography	none	Africa_Island	0.512	1.00068	0.903373	1.1446	0.0732417	0.0264121	0.12546	-29.9503	-84.5508	13.5215	9
PVR2	Geography	none	America_Eurasia	0.836	1.00365	0.000537928	18.1146	0.0732417	0.0264121	0.12546	-29.9503	-84.5508	13.5215	9
PVR2	Geography	none	America_Island	0.54	1.00151	0.821127	1.29301	0.0732417	0.0264121	0.12546	-29.9503	-84.5508	13.5215	9
PVR2	Geography	none	Eurasia_Island	0.505	1	0.881281	1.21403	0.0732417	0.0264121	0.12546	-29.9503	-84.5508	13.5215	9
Time	Geography	none	Africa_America	0.706	2.60512	0.543098	788.219	0.0646975	0.0215637	0.113063	-46.5558	-112.236	8.12668	2
Time	Geography	none	Africa_Eurasia	0.737	6.79446	0.447863	6373.21	0.0646975	0.0215637	0.113063	-46.5558	-112.236	8.12668	2
Time	Geography	none	Africa_Island	0.773	1.55273	0.550449	238.016	0.0646975	0.0215637	0.113063	-46.5558	-112.236	8.12668	2
Time	Geography	none	America_Eurasia	0.547	1.73188	0.00845219	15.2251	0.0646975	0.0215637	0.113063	-46.5558	-112.236	8.12668	2
Time	Geography	none	America_Island	0.662	1.3149	0.427118	2163.76	0.0646975	0.0215637	0.113063	-46.5558	-112.236	8.12668	2
Time	Geography	none	Eurasia_Island	0.696	1.28791	0.626199	455.694	0.0646975	0.0215637	0.113063	-46.5558	-112.236	8.12668	2
Paleotemperature	PVR1	none	none	0.567	1.30464	0.440427	39.5821	0.0501875	0.0164987	0.0865573	-12.1635	-40.0211	11.7155	19
Paleotemperature	PVR2	none	none	0.677	1.4458	0.446041	59.3407	0.0412706	0.0160402	0.0778384	-9.70522	-32.3107	9.99437	21
Paleotemperature	Time	none	none	0.999	8.31655	3.4322	250.882	0.0428747	0.00845328	0.0816834	-20.2035	-71.5927	18.059	15
PVR1	PVR2	none	none	0.743	1.47225	0.623899	10.4835	0.0641566	0.0188	0.141121	-20.1427	-65.0386	17.08	16
PVR1	Time	none	none	1	9.31375	3.34695	422.688	0.0442607	0.0156349	0.0801474	-29.4052	-94.1878	22.838	12
PVR2	Time	none	none	1	8.80693	3.33546	519.829	0.0387336	0.0107095	0.073775	-27.7202	-78.4387	12.0622	13

## Sheet: Extinction_Replicate02
Predictor1	Predictor2	Predictor1_State	Predictor2_State	Marginal_Probability	Magnitude_Effect	Magnitude_Effect_Lwr	Magnitude_Effect_Upr	SHAP	SHAP_lwr	SHAP_upr	Delta_likelihood	Delta_likelihood_lwr	Delta_likelihood_upr	Rank
NMDS1	none	none	none	0.693	1.92892	0.0243819	4.89468	0.147723	0.0566295	0.254638	-126.929	-276.416	-12.6128	6
NMDS2	none	none	none	0.979	4.06653	0.607601	9.13494	0.177048	0.0877867	0.282562	-129.336	-265.522	-22.7051	3
Geography	none	Africa_America	none	0.897	3.57712	0.293412	9.69412	0.269281	0.140099	0.420901	-164.4	-322.388	-41.9149	2
Geography	none	Africa_Eurasia	none	0.843	1.94174	0.321624	3.9011	0.269281	0.140099	0.420901	-164.4	-322.388	-41.9149	2
Geography	none	Africa_Island	none	0.746	1.18247	0.466685	45.7221	0.269281	0.140099	0.420901	-164.4	-322.388	-41.9149	2
Geography	none	America_Eurasia	none	0.706	1.16229	0.532143	20.9574	0.269281	0.140099	0.420901	-164.4	-322.388	-41.9149	2
Geography	none	America_Island	none	0.95	2.5941	1.00898	148.5	0.269281	0.140099	0.420901	-164.4	-322.388	-41.9149	2
Geography	none	Eurasia_Island	none	0.927	2.06736	0.85961	21.9444	0.269281	0.140099	0.420901	-164.4	-322.388	-41.9149	2
Paleotemperature	none	none	none	0.901	5.9661	0.0982488	17.5749	0.208304	0.0758437	0.34332	-39.3968	-76.2024	-7.82275	4
Humans	none	None_Early	none	1	4.62183	2.57521	14.1144	0.630211	0.330895	0.93156	-83.2909	-145.911	-28.3166	1
Humans	none	None_Modern	none	1	13.5528	7.00842	63.6747	0.630211	0.330895	0.93156	-83.2909	-145.911	-28.3166	1
Humans	none	Early_Modern	none	1	2.94325	1.9298	6.00414	0.630211	0.330895	0.93156	-83.2909	-145.911	-28.3166	1
PVR1	none	none	none	0.879	3.07527	0.180267	8.47749	0.153921	0.0656104	0.289407	-84.5192	-182.483	-8.58428	5
PVR2	none	none	none	0.628	1.7272	0.135654	4.56342	0.115683	0.0501985	0.208404	-93.8635	-227.539	-5.21972	8
Time	none	none	none	0.979	4.58902	0.694828	12.6429	0.126835	0.0207996	0.248988	-55.0689	-117.099	-4.48324	7
NMDS1	NMDS2	none	none	0.608	1.9705	0.777926	56.5271	0.0972948	0.0355019	0.164559	-64.8219	-199.378	48.9725	11
NMDS1	Geography	none	Africa_America	0.623	1.14967	0.00445578	7.58758	0.125428	0.0600601	0.214397	-57.3993	-169.153	35.9497	7
NMDS1	Geography	none	Africa_Eurasia	0.831	2.45527	0.00431573	33.6264	0.125428	0.0600601	0.214397	-57.3993	-169.153	35.9497	7
NMDS1	Geography	none	Africa_Island	0.629	1.21299	0.114144	304.403	0.125428	0.0600601	0.214397	-57.3993	-169.153	35.9497	7
NMDS1	Geography	none	America_Eurasia	0.638	1.16695	0.13212	1326.63	0.125428	0.0600601	0.214397	-57.3993	-169.153	35.9497	7
NMDS1	Geography	none	America_Island	0.607	1.18146	0.220889	2380.61	0.125428	0.0600601	0.214397	-57.3993	-169.153	35.9497	7
NMDS1	Geography	none	Eurasia_Island	0.566	1.19871	0.12099	462.199	0.125428	0.0600601	0.214397	-57.3993	-169.153	35.9497	7
NMDS1	Paleotemperature	none	none	0.496	1.89124	0.587958	284.675	0.0935189	0.0360967	0.167244	-26.201	-71.4982	9.84581	22
NMDS1	Humans	none	None_Early	0.833	1.84396	0.618992	642.973	0.131549	0.0392651	0.251453	-23.0531	-70.1509	17.2042	6
NMDS1	Humans	none	None_Modern	0.747	1.21115	0.692996	3.49024	0.131549	0.0392651	0.251453	-23.0531	-70.1509	17.2042	6
NMDS1	Humans	none	Early_Modern	0.65	1.09336	0.720718	4.22924	0.131549	0.0392651	0.251453	-23.0531	-70.1509	17.2042	6
NMDS1	PVR1	none	none	0.674	2.12415	0.880598	70.8991	0.108621	0.0374717	0.184422	-56.7011	-169.665	23.396	10
NMDS1	PVR2	none	none	0.721	1.04779	0.406478	142.607	0.0846575	0.027365	0.160562	-64.6999	-197.082	27.3879	13
NMDS1	Time	none	none	0.54	2.17004	0.957501	56.3784	0.0569705	0.0132659	0.113358	-42.4321	-106.015	7.3677	26
NMDS2	Geography	none	Africa_America	0.76	3.52778	0.00534442	43.626	0.12147	0.0609951	0.192275	-59.7704	-170.472	30.5816	5
NMDS2	Geography	none	Africa_Eurasia	0.812	3.70954	0.00667452	41.1833	0.12147	0.0609951	0.192275	-59.7704	-170.472	30.5816	5
NMDS2	Geography	none	Africa_Island	0.745	2.37755	0.204968	2404.79	0.12147	0.0609951	0.192275	-59.7704	-170.472	30.5816	5
NMDS2	Geography	none	America_Eurasia	0.615	1.07893	5.8831e-05	9.20661	0.12147	0.0609951	0.192275	-59.7704	-170.472	30.5816	5
NMDS2	Geography	none	America_Island	0.838	2.44243	0.421342	1864.55	0.12147	0.0609951	0.192275	-59.7704	-170.472	30.5816	5
NMDS2	Geography	none	Eurasia_Island	0.842	2.56415	0.456963	3316.75	0.12147	0.0609951	0.192275	-59.7704	-170.472	30.5816	5
NMDS2	Paleotemperature	none	none	0.85	3.94048	1.54154	502.318	0.0929015	0.0367527	0.154552	-27.4269	-71.9388	9.30226	17
NMDS2	Humans	none	None_Early	0.968	3.83838	1.1862	8389.51	0.115744	0.0434203	0.199348	-24.1261	-60.2884	5.21403	1
NMDS2	Humans	none	None_Modern	0.936	1.82915	0.922957	14.0442	0.115744	0.0434203	0.199348	-24.1261	-60.2884	5.21403	1
NMDS2	Humans	none	Early_Modern	0.829	1.53839	0.820275	16.7175	0.115744	0.0434203	0.199348	-24.1261	-60.2884	5.21403	1
NMDS2	PVR1	none	none	0.769	3.45633	1.55013	170.816	0.0926163	0.0353258	0.152766	-54.2152	-157.012	28.5106	12
NMDS2	PVR2	none	none	0.545	2.24681	0.846518	112.885	0.0851618	0.0305663	0.152047	-49.5543	-171.39	51.3688	20
NMDS2	Time	none	none	0.933	5.16267	1.97732	473.674	0.0446168	0.0123532	0.0848045	-37.6247	-93.273	6.28969	15
Paleotemperature	Geography	none	Africa_America	0.797	2.38733	0.00647442	18.695	0.167719	0.0787574	0.269742	-42.2895	-100.194	4.53927	3
Paleotemperature	Geography	none	Africa_Eurasia	0.858	4.89479	0.00469388	84.6128	0.167719	0.0787574	0.269742	-42.2895	-100.194	4.53927	3
Paleotemperature	Geography	none	Africa_Island	0.597	2.22535	0.251303	1267.12	0.167719	0.0787574	0.269742	-42.2895	-100.194	4.53927	3
Paleotemperature	Geography	none	America_Eurasia	0.636	1.9136	0.106367	525.588	0.167719	0.0787574	0.269742	-42.2895	-100.194	4.53927	3
Paleotemperature	Geography	none	America_Island	0.817	2.60475	0.346664	410.414	0.167719	0.0787574	0.269742	-42.2895	-100.194	4.53927	3
Paleotemperature	Geography	none	Eurasia_Island	0.855	4.17415	0.434966	1512.65	0.167719	0.0787574	0.269742	-42.2895	-100.194	4.53927	3
Geography	Humans	Africa_America	None_Early	0.857	-6.94352	0.0953217	3.65969	0.185657	0.0724204	0.307114	-20.7888	-53.9029	8.28686	2
Geography	Humans	Africa_America	None_Modern	0.766	1.69215	0.446001	4.09378	0.185657	0.0724204	0.307114	-20.7888	-53.9029	8.28686	2
Geography	Humans	Africa_America	Early_Modern	0.557	1.4557	0.148741	3.91904	0.185657	0.0724204	0.307114	-20.7888	-53.9029	8.28686	2
Geography	Humans	Africa_Eurasia	None_Early	0.928	3.03387	0.398337	7.10848	0.185657	0.0724204	0.307114	-20.7888	-53.9029	8.28686	2
Geography	Humans	Africa_Eurasia	None_Modern	0.786	1.58174	0.548145	3.37785	0.185657	0.0724204	0.307114	-20.7888	-53.9029	8.28686	2
Geography	Humans	Africa_Eurasia	Early_Modern	0.501	1.12854	0.304801	4.9717	0.185657	0.0724204	0.307114	-20.7888	-53.9029	8.28686	2
Geography	Humans	Africa_Island	None_Early	0.658	1.04228	0.494843	7.63169	0.185657	0.0724204	0.307114	-20.7888	-53.9029	8.28686	2
Geography	Humans	Africa_Island	None_Modern	0.588	1.00447	0.465539	1.69584	0.185657	0.0724204	0.307114	-20.7888	-53.9029	8.28686	2
Geography	Humans	Africa_Island	Early_Modern	0.584	1.37508	0.0472645	3.10584	0.185657	0.0724204	0.307114	-20.7888	-53.9029	8.28686	2
Geography	Humans	America_Eurasia	None_Early	0.558	1.39035	0.0502363	3.33466	0.185657	0.0724204	0.307114	-20.7888	-53.9029	8.28686	2
Geography	Humans	America_Eurasia	None_Modern	0.512	1.10486	0.219275	2.14737	0.185657	0.0724204	0.307114	-20.7888	-53.9029	8.28686	2
Geography	Humans	America_Eurasia	Early_Modern	0.551	1.2816	0.11159	2.40374	0.185657	0.0724204	0.307114	-20.7888	-53.9029	8.28686	2
Geography	Humans	America_Island	None_Early	0.901	1.9961	0.824133	66.1092	0.185657	0.0724204	0.307114	-20.7888	-53.9029	8.28686	2
Geography	Humans	America_Island	None_Modern	0.794	1.31753	0.728075	7.70437	0.185657	0.0724204	0.307114	-20.7888	-53.9029	8.28686	2
Geography	Humans	America_Island	Early_Modern	0.513	1.21977	0.0467431	3.05444	0.185657	0.0724204	0.307114	-20.7888	-53.9029	8.28686	2
Geography	Humans	Eurasia_Island	None_Early	0.962	2.38181	1.04758	15.1134	0.185657	0.0724204	0.307114	-20.7888	-53.9029	8.28686	2
Geography	Humans	Eurasia_Island	None_Modern	0.813	1.31645	0.732294	5.25913	0.185657	0.0724204	0.307114	-20.7888	-53.9029	8.28686	2
Geography	Humans	Eurasia_Island	Early_Modern	0.553	1.38556	0.039945	3.61724	0.185657	0.0724204	0.307114	-20.7888	-53.9029	8.28686	2
PVR1	Geography	none	Africa_America	0.749	2.13693	0.00264144	28.7976	0.113093	0.0491538	0.182306	-37.8061	-124.125	42.9859	9
PVR1	Geography	none	Africa_Eurasia	0.786	2.22895	0.00242627	25.8868	0.113093	0.0491538	0.182306	-37.8061	-124.125	42.9859	9
PVR1	Geography	none	Africa_Island	0.64	1.25417	0.22774	392.837	0.113093	0.0491538	0.182306	-37.8061	-124.125	42.9859	9
PVR1	Geography	none	America_Eurasia	0.627	1.29651	0.121278	225.725	0.113093	0.0491538	0.182306	-37.8061	-124.125	42.9859	9
PVR1	Geography	none	America_Island	0.655	1.23991	0.357268	125.104	0.113093	0.0491538	0.182306	-37.8061	-124.125	42.9859	9
PVR1	Geography	none	Eurasia_Island	0.595	1.164	0.272007	39.7336	0.113093	0.0491538	0.182306	-37.8061	-124.125	42.9859	9
PVR2	Geography	none	Africa_America	0.615	1.0702	0.0140507	3.82495	0.0937154	0.0399093	0.158449	-37.1154	-128.331	40.2851	16
PVR2	Geography	none	Africa_Eurasia	0.664	1.18983	0.0030495	14.9979	0.0937154	0.0399093	0.158449	-37.1154	-128.331	40.2851	16
PVR2	Geography	none	Africa_Island	0.524	1.00238	0.682719	1.39825	0.0937154	0.0399093	0.158449	-37.1154	-128.331	40.2851	16
PVR2	Geography	none	America_Eurasia	0.666	1.25199	0.0945027	1852.84	0.0937154	0.0399093	0.158449	-37.1154	-128.331	40.2851	16
PVR2	Geography	none	America_Island	0.506	1.0006	0.83091	1.24189	0.0937154	0.0399093	0.158449	-37.1154	-128.331	40.2851	16
PVR2	Geography	none	Eurasia_Island	0.534	1.00261	0.812459	1.23653	0.0937154	0.0399093	0.158449	-37.1154	-128.331	40.2851	16
Time	Geography	none	Africa_America	0.834	1.73013	0.0326761	7.08091	0.0747389	0.0239421	0.135977	-52.7403	-126.966	2.81517	14
Time	Geography	none	Africa_Eurasia	0.809	2.76515	0.00835778	26.8555	0.0747389	0.0239421	0.135977	-52.7403	-126.966	2.81517	14
Time	Geography	none	Africa_Island	0.628	1.47832	0.353493	1611.91	0.0747389	0.0239421	0.135977	-52.7403	-126.966	2.81517	14
Time	Geography	none	America_Eurasia	0.626	1.45435	0.317142	13880	0.0747389	0.0239421	0.135977	-52.7403	-126.966	2.81517	14
Time	Geography	none	America_Island	0.868	1.50204	0.710483	192.843	0.0747389	0.0239421	0.135977	-52.7403	-126.966	2.81517	14
Time	Geography	none	Eurasia_Island	0.849	1.60809	0.664182	274.677	0.0747389	0.0239421	0.135977	-52.7403	-126.966	2.81517	14
Paleotemperature	Humans	none	None_Early	0.863	2.49445	0.598617	221.864	0.16176	0.042772	0.300309	-8.29731	-32.705	15.4462	4
Paleotemperature	Humans	none	None_Modern	0.879	1.6711	0.77959	12.5767	0.16176	0.042772	0.300309	-8.29731	-32.705	15.4462	4
Paleotemperature	Humans	none	Early_Modern	0.87	1.70931	0.724534	15.8914	0.16176	0.042772	0.300309	-8.29731	-32.705	15.4462	4
Paleotemperature	PVR1	none	none	0.774	2.80147	0.979958	85.9072	0.0847532	0.0318595	0.141817	-22.2552	-64.8276	11.975	23
Paleotemperature	PVR2	none	none	0.621	2.21337	0.720198	171.65	0.068071	0.0265052	0.120952	-16.3952	-50.6236	11.4804	25
Paleotemperature	Time	none	none	0	4.70947	1.4611	462.667	0.0467907	0.0128077	0.0900424	-8.52304	-32.4761	12.045	28
PVR1	Humans	none	None_Early	0.802	1.84001	0.43544	46.7907	0.113714	0.0341731	0.212162	-20.0377	-58.0088	12.5377	8
PVR1	Humans	none	None_Modern	0.71	1.1667	0.608454	4.54162	0.113714	0.0341731	0.212162	-20.0377	-58.0088	12.5377	8
PVR1	Humans	none	Early_Modern	0.687	1.19463	0.521666	6.25693	0.113714	0.0341731	0.212162	-20.0377	-58.0088	12.5377	8
PVR2	Humans	none	None_Early	0.751	1.50704	0.57978	115.065	0.0867881	0.0201631	0.178918	-10.5789	-32.3487	6.84212	19
PVR2	Humans	none	None_Modern	0.842	1.54695	0.749767	61.4225	0.0867881	0.0201631	0.178918	-10.5789	-32.3487	6.84212	19
PVR2	Humans	none	Early_Modern	0.857	1.79649	0.673225	186.352	0.0867881	0.0201631	0.178918	-10.5789	-32.3487	6.84212	19
Time	Humans	none	None_Early	0.937	1.03637	0.98414	1.09955	0.0759437	0.0123223	0.155815	-7.62474	-36.1577	19.9132	24
Time	Humans	none	None_Modern	NA	NA	NA	NA	0.0759437	0.0123223	0.155815	-7.62474	-36.1577	19.9132	24
Time	Humans	none	Early_Modern	NA	NA	NA	NA	0.0759437	0.0123223	0.155815	-7.62474	-36.1577	19.9132	24
PVR1	PVR2	none	none	0.609	1.77942	0.669822	58.5207	0.087846	0.0264028	0.164878	-31.4511	-119.477	39.8839	18
PVR1	Time	none	none	0.835	2.69461	1.16734	74.4795	0.0440046	0.0135695	0.088351	-31.8548	-84.8624	9.31267	21
PVR2	Time	none	none	0.605	2.2918	0.933357	59.5211	0.0379531	0.0113637	0.0784314	-23.8123	-69.4443	9.74185	27

## Sheet: Speciation_Replicate03
Predictor1	Predictor2	Predictor1_State	Predictor2_State	Marginal_Probability	Magnitude_Effect	Magnitude_Effect_Lwr	Magnitude_Effect_Upr	SHAP	SHAP_lwr	SHAP_upr	Delta_likelihood	Delta_likelihood_lwr	Delta_likelihood_upr	Rank
NMDS1	none	none	none	0.992	40.3523	0.310328	171.272	0.269726	0.101977	0.428414	-213.582	-426.862	-42.6292	2
NMDS2	none	none	none	0.787	2.58212	0.108684	7.12088	0.100506	0.0432764	0.170021	-71.0886	-149.783	-10.3427	7
Geography	none	Africa_America	none	0.751	1.17879	0.426946	46.2157	0.250228	0.139732	0.380552	-148.249	-269.224	-52.8056	3
Geography	none	Africa_Eurasia	none	0.77	1.30659	0.566452	21.7414	0.250228	0.139732	0.380552	-148.249	-269.224	-52.8056	3
Geography	none	Africa_Island	none	0.985	4.19451	1.6396	88.285	0.250228	0.139732	0.380552	-148.249	-269.224	-52.8056	3
Geography	none	America_Eurasia	none	0.53	1.23789	0.160727	2.46242	0.250228	0.139732	0.380552	-148.249	-269.224	-52.8056	3
Geography	none	America_Island	none	0.947	2.47168	0.995843	45.9721	0.250228	0.139732	0.380552	-148.249	-269.224	-52.8056	3
Geography	none	Eurasia_Island	none	0.972	2.78855	1.15485	16.5955	0.250228	0.139732	0.380552	-148.249	-269.224	-52.8056	3
Paleotemperature	none	none	none	0.808	2.62321	0.406388	7.07824	0.103608	0.0439935	0.168055	-31.4477	-63.6243	-5.23122	6
PVR1	none	none	none	0.782	2.3482	0.239923	5.73964	0.122197	0.0520082	0.212775	-91.6612	-189.347	-16.4837	5
PVR2	none	none	none	0.787	3.15247	0.0155205	8.53351	0.124859	0.0438944	0.218386	-88.2456	-180.339	-17.9931	4
Time	none	none	none	1	32.3885	2.14522	105.162	0.189451	0.0900381	0.292135	-222.191	-432.763	-51.9032	1
NMDS1	NMDS2	none	none	0.611	7.79339	2.58218	1327.18	0.0922308	0.0302709	0.173585	-50.6089	-149.039	27.5872	9
NMDS1	Geography	none	Africa_America	0.68	3.57216	0.312473	5087.75	0.156811	0.0522215	0.276392	-48.8399	-148.39	41.2344	3
NMDS1	Geography	none	Africa_Eurasia	0.732	9.40665	0.44441	10743.9	0.156811	0.0522215	0.276392	-48.8399	-148.39	41.2344	3
NMDS1	Geography	none	Africa_Island	0.655	1.11222	0.570111	7.94617	0.156811	0.0522215	0.276392	-48.8399	-148.39	41.2344	3
NMDS1	Geography	none	America_Eurasia	0.539	3.64923	0.0103915	74.317	0.156811	0.0522215	0.276392	-48.8399	-148.39	41.2344	3
NMDS1	Geography	none	America_Island	0.628	1.10017	0.387085	445.877	0.156811	0.0522215	0.276392	-48.8399	-148.39	41.2344	3
NMDS1	Geography	none	Eurasia_Island	0.611	1.07095	0.585479	13.217	0.156811	0.0522215	0.276392	-48.8399	-148.39	41.2344	3
NMDS1	Paleotemperature	none	none	0.57	7.81254	2.39242	1435.82	0.0914326	0.0328961	0.164194	-18.1841	-59.6268	18.8641	18
NMDS1	PVR1	none	none	0.674	6.68757	1.90377	1846.16	0.114744	0.0335361	0.209136	-77.9995	-206.334	19.9541	4
NMDS1	PVR2	none	none	0.786	11.7047	3.83493	2751.82	0.0975495	0.0348277	0.183172	-36.3006	-145.463	63.5711	8
NMDS1	Time	none	none	0.971	13.1552	4.35203	1543.1	0.144123	0.0404866	0.254127	-94.8474	-197.794	-1.51583	1
NMDS2	Geography	none	Africa_America	0.644	1.80289	0.103584	1632.24	0.0875634	0.0364524	0.147385	-31.0447	-103.235	29.4429	16
NMDS2	Geography	none	Africa_Eurasia	0.618	1.38562	0.122165	616.574	0.0875634	0.0364524	0.147385	-31.0447	-103.235	29.4429	16
NMDS2	Geography	none	Africa_Island	0.569	1.05247	0.459224	10.9827	0.0875634	0.0364524	0.147385	-31.0447	-103.235	29.4429	16
NMDS2	Geography	none	America_Eurasia	0.596	1.87385	0.00177386	30.3603	0.0875634	0.0364524	0.147385	-31.0447	-103.235	29.4429	16
NMDS2	Geography	none	America_Island	0.551	1.04864	0.312726	99.2461	0.0875634	0.0364524	0.147385	-31.0447	-103.235	29.4429	16
NMDS2	Geography	none	Eurasia_Island	0.572	1.06821	0.377657	579.004	0.0875634	0.0364524	0.147385	-31.0447	-103.235	29.4429	16
NMDS2	Paleotemperature	none	none	0.745	1.3897	0.512062	120.606	0.0575351	0.0224496	0.103535	-14.5539	-45.8298	10.9646	20
NMDS2	PVR1	none	none	0.77	1.82622	0.683452	157.777	0.0694292	0.0259971	0.115743	-40.4581	-108.156	12.8233	11
NMDS2	PVR2	none	none	0.857	2.05458	0.691439	143.297	0.0612265	0.0231657	0.11572	-27.9585	-87.8297	21.7986	13
NMDS2	Time	none	none	1	13.6474	4.49963	1326.79	0.046871	0.0156781	0.0805966	-32.8257	-99.3438	20.748	14
Paleotemperature	Geography	none	Africa_America	0.57	1.05198	0.121691	755.127	0.114721	0.0433324	0.185435	-22.8886	-59.65	7.17136	15
Paleotemperature	Geography	none	Africa_Eurasia	0.565	1.03725	0.000310496	14.1389	0.114721	0.0433324	0.185435	-22.8886	-59.65	7.17136	15
Paleotemperature	Geography	none	Africa_Island	0.649	1.24121	0.347309	8155.05	0.114721	0.0433324	0.185435	-22.8886	-59.65	7.17136	15
Paleotemperature	Geography	none	America_Eurasia	0.597	1.18829	0.000302091	13.6042	0.114721	0.0433324	0.185435	-22.8886	-59.65	7.17136	15
Paleotemperature	Geography	none	America_Island	0.709	1.48081	0.429767	9814.87	0.114721	0.0433324	0.185435	-22.8886	-59.65	7.17136	15
Paleotemperature	Geography	none	Eurasia_Island	0.701	1.52516	0.267404	241.914	0.114721	0.0433324	0.185435	-22.8886	-59.65	7.17136	15
PVR1	Geography	none	Africa_America	0.624	1.66919	0.128487	21850.4	0.0989539	0.0424674	0.167571	-44.3371	-120.589	21.7177	7
PVR1	Geography	none	Africa_Eurasia	0.659	1.6671	0.0992761	3083.76	0.0989539	0.0424674	0.167571	-44.3371	-120.589	21.7177	7
PVR1	Geography	none	Africa_Island	0.673	1.16645	0.566264	61.8803	0.0989539	0.0424674	0.167571	-44.3371	-120.589	21.7177	7
PVR1	Geography	none	America_Eurasia	0.556	1.17911	0.139631	1575.94	0.0989539	0.0424674	0.167571	-44.3371	-120.589	21.7177	7
PVR1	Geography	none	America_Island	0.67	1.15625	0.416336	1939.19	0.0989539	0.0424674	0.167571	-44.3371	-120.589	21.7177	7
PVR1	Geography	none	Eurasia_Island	0.657	1.17588	0.490656	102.885	0.0989539	0.0424674	0.167571	-44.3371	-120.589	21.7177	7
PVR2	Geography	none	Africa_America	0.671	1.51057	0.206492	1057.47	0.104995	0.0400011	0.185625	-41.5074	-113.537	19.5856	6
PVR2	Geography	none	Africa_Eurasia	0.585	1.32782	0.126263	3421.63	0.104995	0.0400011	0.185625	-41.5074	-113.537	19.5856	6
PVR2	Geography	none	Africa_Island	0.705	1.19703	0.528977	10.3487	0.104995	0.0400011	0.185625	-41.5074	-113.537	19.5856	6
PVR2	Geography	none	America_Eurasia	0.813	1.50459	0.0606452	938.4	0.104995	0.0400011	0.185625	-41.5074	-113.537	19.5856	6
PVR2	Geography	none	America_Island	0.607	1.14138	0.357055	5981.92	0.104995	0.0400011	0.185625	-41.5074	-113.537	19.5856	6
PVR2	Geography	none	Eurasia_Island	0.655	1.16064	0.500296	61.9372	0.104995	0.0400011	0.185625	-41.5074	-113.537	19.5856	6
Time	Geography	none	Africa_America	0.721	3.29729	0.506048	1661.07	0.0814054	0.0322597	0.13911	-54.0519	-136.351	14.5727	2
Time	Geography	none	Africa_Eurasia	0.722	8.37174	0.821577	4028.99	0.0814054	0.0322597	0.13911	-54.0519	-136.351	14.5727	2
Time	Geography	none	Africa_Island	0.851	1.66319	0.733514	683.24	0.0814054	0.0322597	0.13911	-54.0519	-136.351	14.5727	2
Time	Geography	none	America_Eurasia	0.539	3.65689	0.0018891	42.7076	0.0814054	0.0322597	0.13911	-54.0519	-136.351	14.5727	2
Time	Geography	none	America_Island	0.702	1.43362	0.494237	2745.57	0.0814054	0.0322597	0.13911	-54.0519	-136.351	14.5727	2
Time	Geography	none	Eurasia_Island	0.725	1.42131	0.53467	1196.29	0.0814054	0.0322597	0.13911	-54.0519	-136.351	14.5727	2
Paleotemperature	PVR1	none	none	0.704	1.73804	0.674453	114.764	0.061547	0.024889	0.105554	-16.294	-55.74	17.3128	19
Paleotemperature	PVR2	none	none	0.739	1.69672	0.515256	141.605	0.0569628	0.0233368	0.101075	-15.6522	-44.42	9.884	21
Paleotemperature	Time	none	none	1	12.8776	4.75344	388.081	0.0500377	0.0196959	0.0959703	-25.4545	-83.7743	27.2682	17
PVR1	PVR2	none	none	0.782	1.9038	0.616343	295.146	0.0891126	0.0293666	0.17992	-35.934	-103.701	20.4387	10
PVR1	Time	none	none	1	15.8526	5.38824	1148.71	0.0556315	0.0199177	0.0951111	-37.6151	-119.326	34.6866	12
PVR2	Time	none	none	1	12.1877	4.35373	378.866	0.051172	0.0216102	0.0960178	-45.9072	-114.062	10.6136	5

## Sheet: Extinction_Replicate03
Predictor1	Predictor2	Predictor1_State	Predictor2_State	Marginal_Probability	Magnitude_Effect	Magnitude_Effect_Lwr	Magnitude_Effect_Upr	SHAP	SHAP_lwr	SHAP_upr	Delta_likelihood	Delta_likelihood_lwr	Delta_likelihood_upr	Rank
NMDS1	none	none	none	0.851	5.36168	0.0448609	18.3379	0.209295	0.0999405	0.348929	-188.193	-366.034	-37.0689	6
NMDS2	none	none	none	0.964	5.22802	0.481891	15.5281	0.209179	0.109387	0.325441	-184.565	-343.161	-43.025	3
Geography	none	Africa_America	none	0.901	6.97737	0.0485452	20.7786	0.365505	0.193438	0.527234	-251.041	-445.621	-83.1316	2
Geography	none	Africa_Eurasia	none	0.849	2.52096	0.054679	6.08533	0.365505	0.193438	0.527234	-251.041	-445.621	-83.1316	2
Geography	none	Africa_Island	none	0.854	1.46181	0.620052	66.168	0.365505	0.193438	0.527234	-251.041	-445.621	-83.1316	2
Geography	none	America_Eurasia	none	0.718	1.15634	0.456473	76.3496	0.365505	0.193438	0.527234	-251.041	-445.621	-83.1316	2
Geography	none	America_Island	none	0.98	4.12291	1.393	713.015	0.365505	0.193438	0.527234	-251.041	-445.621	-83.1316	2
Geography	none	Eurasia_Island	none	0.968	3.06546	1.18493	153.782	0.365505	0.193438	0.527234	-251.041	-445.621	-83.1316	2
Paleotemperature	none	none	none	0.878	9.07101	0.00421215	30.5898	0.276826	0.119554	0.446784	-52.3211	-98.4536	-11.4398	5
Humans	none	None_Early	none	0.999	5.66571	3.09742	49.9043	0.861428	0.514951	1.24747	-112.146	-194.294	-40.6711	1
Humans	none	None_Modern	none	1	20.6024	9.9206	1547.53	0.861428	0.514951	1.24747	-112.146	-194.294	-40.6711	1
Humans	none	Early_Modern	none	0.999	3.5788	2.11613	8.38657	0.861428	0.514951	1.24747	-112.146	-194.294	-40.6711	1
PVR1	none	none	none	0.884	9.40436	0.0393771	30.111	0.20996	0.0841548	0.350172	-147.606	-296.746	-18.6008	4
PVR2	none	none	none	0.649	3.95322	0.00665204	12.3145	0.192141	0.0727277	0.325711	-159.79	-314.473	-26.8669	7
Time	none	none	none	0.967	6.23908	0.459411	18.7648	0.171348	0.0368109	0.327354	-82.3577	-161.163	-14.9071	8
NMDS1	NMDS2	none	none	0.788	2.10076	0.676399	433.541	0.148226	0.0498834	0.267654	-135.789	-311.137	7.06025	7
NMDS1	Geography	none	Africa_America	0.664	1.35587	0.00365003	11.483	0.181864	0.0926987	0.292875	-103.781	-246.219	19.2237	4
NMDS1	Geography	none	Africa_Eurasia	0.876	3.25834	0.00840742	44.2129	0.181864	0.0926987	0.292875	-103.781	-246.219	19.2237	4
NMDS1	Geography	none	Africa_Island	0.688	1.74319	0.211138	833.642	0.181864	0.0926987	0.292875	-103.781	-246.219	19.2237	4
NMDS1	Geography	none	America_Eurasia	0.612	1.38902	0.120337	301.762	0.181864	0.0926987	0.292875	-103.781	-246.219	19.2237	4
NMDS1	Geography	none	America_Island	0.689	1.6299	0.183801	414741	0.181864	0.0926987	0.292875	-103.781	-246.219	19.2237	4
NMDS1	Geography	none	Eurasia_Island	0.663	1.54311	0.179285	551.378	0.181864	0.0926987	0.292875	-103.781	-246.219	19.2237	4
NMDS1	Paleotemperature	none	none	0.787	2.30549	0.691522	276.947	0.126991	0.0575208	0.205456	-45.8124	-106.349	6.20449	18
NMDS1	Humans	none	None_Early	0.912	2.85935	0.72619	130.269	0.193521	0.0776151	0.359034	-42.6885	-107.998	11.0046	3
NMDS1	Humans	none	None_Modern	0.796	1.28168	0.705896	13.8251	0.193521	0.0776151	0.359034	-42.6885	-107.998	11.0046	3
NMDS1	Humans	none	Early_Modern	0.695	1.19684	0.658091	4.76738	0.193521	0.0776151	0.359034	-42.6885	-107.998	11.0046	3
NMDS1	PVR1	none	none	0.777	3.90274	1.44051	165.165	0.160249	0.063352	0.280596	-93.8435	-242.925	22.6854	8
NMDS1	PVR2	none	none	0.784	1.09725	0.316697	456.19	0.132568	0.0452247	0.238798	-100.837	-251.529	20.9951	11
NMDS1	Time	none	none	0.759	2.34398	0.838458	311.932	0.0935508	0.023978	0.180327	-78.6496	-171.089	-4.59361	15
NMDS2	Geography	none	Africa_America	0.885	5.52828	0.000169797	105.645	0.165414	0.0892926	0.24794	-90.8599	-237.494	42.1115	5
NMDS2	Geography	none	Africa_Eurasia	0.898	6.14737	0.0240245	88.4639	0.165414	0.0892926	0.24794	-90.8599	-237.494	42.1115	5
NMDS2	Geography	none	Africa_Island	0.72	2.06591	0.245806	9407.51	0.165414	0.0892926	0.24794	-90.8599	-237.494	42.1115	5
NMDS2	Geography	none	America_Eurasia	0.585	1.05491	9.24976e-05	11.5238	0.165414	0.0892926	0.24794	-90.8599	-237.494	42.1115	5
NMDS2	Geography	none	America_Island	0.834	2.4207	0.503255	1178.65	0.165414	0.0892926	0.24794	-90.8599	-237.494	42.1115	5
NMDS2	Geography	none	Eurasia_Island	0.826	2.50558	0.424875	797.878	0.165414	0.0892926	0.24794	-90.8599	-237.494	42.1115	5
NMDS2	Paleotemperature	none	none	0.837	2.27305	1.20616	505.601	0.119393	0.0500059	0.185881	-40.5061	-97.6683	6.22634	23
NMDS2	Humans	none	None_Early	0.951	3.83525	1.00757	1405.03	0.148452	0.0542575	0.261308	-28.1366	-72.2584	7.7093	9
NMDS2	Humans	none	None_Modern	0.911	1.65662	0.885687	14.1544	0.148452	0.0542575	0.261308	-28.1366	-72.2584	7.7093	9
NMDS2	Humans	none	Early_Modern	0.819	1.43618	0.799873	20.2003	0.148452	0.0542575	0.261308	-28.1366	-72.2584	7.7093	9
NMDS2	PVR1	none	none	0.799	3.80644	1.372	3791.57	0.12437	0.0509737	0.210953	-90.8298	-228.256	21.5005	12
NMDS2	PVR2	none	none	0.686	2.02183	0.553783	1401.17	0.100175	0.0430847	0.167801	-71.5532	-213.768	51.117	21
NMDS2	Time	none	none	0.902	4.99865	1.71782	650.571	0.0609402	0.0193035	0.105813	-58.111	-128.436	1.06682	17
Paleotemperature	Geography	none	Africa_America	0.771	2.93381	0.000216764	17.1399	0.223586	0.0881132	0.341228	-64.4531	-138.011	-4.80854	2
Paleotemperature	Geography	none	Africa_Eurasia	0.842	5.9589	0.00172805	93.4263	0.223586	0.0881132	0.341228	-64.4531	-138.011	-4.80854	2
Paleotemperature	Geography	none	Africa_Island	0.689	2.74468	0.261601	975.157	0.223586	0.0881132	0.341228	-64.4531	-138.011	-4.80854	2
Paleotemperature	Geography	none	America_Eurasia	0.613	1.81268	0.118161	666.81	0.223586	0.0881132	0.341228	-64.4531	-138.011	-4.80854	2
Paleotemperature	Geography	none	America_Island	0.832	2.94857	0.198077	6806.93	0.223586	0.0881132	0.341228	-64.4531	-138.011	-4.80854	2
Paleotemperature	Geography	none	Eurasia_Island	0.878	5.69036	0.445517	2521.96	0.223586	0.0881132	0.341228	-64.4531	-138.011	-4.80854	2
Geography	Humans	Africa_America	None_Early	0.889	4.76239	0.0372006	17.0777	0.25836	0.129258	0.399435	-29.2341	-74.5399	7.77974	1
Geography	Humans	Africa_America	None_Modern	0.805	2.12172	0.335487	5.46085	0.25836	0.129258	0.399435	-29.2341	-74.5399	7.77974	1
Geography	Humans	Africa_America	Early_Modern	0.602	2.40673	-0.0393055	4.79299	0.25836	0.129258	0.399435	-29.2341	-74.5399	7.77974	1
Geography	Humans	Africa_Eurasia	None_Early	0.942	3.34659	0.169254	7.76056	0.25836	0.129258	0.399435	-29.2341	-74.5399	7.77974	1
Geography	Humans	Africa_Eurasia	None_Modern	0.739	1.66073	0.30291	3.69142	0.25836	0.129258	0.399435	-29.2341	-74.5399	7.77974	1
Geography	Humans	Africa_Eurasia	Early_Modern	0.511	1.46203	0.0932883	3.72182	0.25836	0.129258	0.399435	-29.2341	-74.5399	7.77974	1
Geography	Humans	Africa_Island	None_Early	0.781	1.25072	0.590122	16.9856	0.25836	0.129258	0.399435	-29.2341	-74.5399	7.77974	1
Geography	Humans	Africa_Island	None_Modern	0.572	1.00255	0.397603	1.524	0.25836	0.129258	0.399435	-29.2341	-74.5399	7.77974	1
Geography	Humans	Africa_Island	Early_Modern	0.683	1.22421	0.0959112	3.74857	0.25836	0.129258	0.399435	-29.2341	-74.5399	7.77974	1
Geography	Humans	America_Eurasia	None_Early	0.538	1.34681	-0.00588485	3.82341	0.25836	0.129258	0.399435	-29.2341	-74.5399	7.77974	1
Geography	Humans	America_Eurasia	None_Modern	0.575	1.05084	0.0460469	2.01038	0.25836	0.129258	0.399435	-29.2341	-74.5399	7.77974	1
Geography	Humans	America_Eurasia	Early_Modern	0.615	1.1162	0.00452216	2.18487	0.25836	0.129258	0.399435	-29.2341	-74.5399	7.77974	1
Geography	Humans	America_Island	None_Early	0.953	2.81277	1.01172	-261.971	0.25836	0.129258	0.399435	-29.2341	-74.5399	7.77974	1
Geography	Humans	America_Island	None_Modern	0.842	1.43069	0.790059	22.013	0.25836	0.129258	0.399435	-29.2341	-74.5399	7.77974	1
Geography	Humans	America_Island	Early_Modern	0.544	1.39047	0.015673	3.62448	0.25836	0.129258	0.399435	-29.2341	-74.5399	7.77974	1
Geography	Humans	Eurasia_Island	None_Early	0.979	3.15185	1.36451	37.6977	0.25836	0.129258	0.399435	-29.2341	-74.5399	7.77974	1
Geography	Humans	Eurasia_Island	None_Modern	0.802	1.3097	0.740792	6.21887	0.25836	0.129258	0.399435	-29.2341	-74.5399	7.77974	1
Geography	Humans	Eurasia_Island	Early_Modern	0.645	1.75064	0.0217822	4.69971	0.25836	0.129258	0.399435	-29.2341	-74.5399	7.77974	1
PVR1	Geography	none	Africa_America	0.77	2.74732	0.00614344	40.9993	0.155268	0.0727771	0.240542	-68.7322	-198.678	42.8228	8
PVR1	Geography	none	Africa_Eurasia	0.793	2.48483	0.000462768	46.0838	0.155268	0.0727771	0.240542	-68.7322	-198.678	42.8228	8
PVR1	Geography	none	Africa_Island	0.649	1.31888	0.230611	1459.74	0.155268	0.0727771	0.240542	-68.7322	-198.678	42.8228	8
PVR1	Geography	none	America_Eurasia	0.697	1.63626	0.100236	14284.5	0.155268	0.0727771	0.240542	-68.7322	-198.678	42.8228	8
PVR1	Geography	none	America_Island	0.671	1.30447	0.407381	113.888	0.155268	0.0727771	0.240542	-68.7322	-198.678	42.8228	8
PVR1	Geography	none	Eurasia_Island	0.629	1.24376	0.342375	2015.98	0.155268	0.0727771	0.240542	-68.7322	-198.678	42.8228	8
PVR2	Geography	none	Africa_America	0.676	1.56431	0.00108937	11.8967	0.137765	0.0669524	0.222359	-68.5347	-185.268	40.7507	14
PVR2	Geography	none	Africa_Eurasia	0.759	2.5929	0.00301443	29.1887	0.137765	0.0669524	0.222359	-68.5347	-185.268	40.7507	14
PVR2	Geography	none	Africa_Island	0.637	1.3401	0.224648	144.688	0.137765	0.0669524	0.222359	-68.5347	-185.268	40.7507	14
PVR2	Geography	none	America_Eurasia	0.647	1.19283	0.05123	1844.65	0.137765	0.0669524	0.222359	-68.5347	-185.268	40.7507	14
PVR2	Geography	none	America_Island	0.731	1.3274	0.47356	33.21	0.137765	0.0669524	0.222359	-68.5347	-185.268	40.7507	14
PVR2	Geography	none	Eurasia_Island	0.724	1.36461	0.486235	108.002	0.137765	0.0669524	0.222359	-68.5347	-185.268	40.7507	14
Time	Geography	none	Africa_America	0.827	1.83992	0.0230219	8.80827	0.112141	0.042021	0.186532	-86.3651	-177.067	-5.1513	13
Time	Geography	none	Africa_Eurasia	0.863	3.32094	0.00494376	37.0889	0.112141	0.042021	0.186532	-86.3651	-177.067	-5.1513	13
Time	Geography	none	Africa_Island	0.738	1.61572	0.519285	502.551	0.112141	0.042021	0.186532	-86.3651	-177.067	-5.1513	13
Time	Geography	none	America_Eurasia	0.559	1.43241	0.262331	147.457	0.112141	0.042021	0.186532	-86.3651	-177.067	-5.1513	13
Time	Geography	none	America_Island	0.915	1.55509	0.865163	12.3381	0.112141	0.042021	0.186532	-86.3651	-177.067	-5.1513	13
Time	Geography	none	Eurasia_Island	0.924	1.77157	0.901039	153.561	0.112141	0.042021	0.186532	-86.3651	-177.067	-5.1513	13
Paleotemperature	Humans	none	None_Early	0.902	3.14837	0.659366	284.025	0.228334	0.0753598	0.411438	-13.1502	-46.2117	15.5948	3
Paleotemperature	Humans	none	None_Modern	0.898	1.77658	0.857187	23.9919	0.228334	0.0753598	0.411438	-13.1502	-46.2117	15.5948	3
Paleotemperature	Humans	none	Early_Modern	0.868	1.77878	0.783774	199.924	0.228334	0.0753598	0.411438	-13.1502	-46.2117	15.5948	3
Paleotemperature	PVR1	none	none	0.841	1.44749	0.787967	588.919	0.121397	0.0505973	0.199338	-40.9908	-101.479	9.99896	19
Paleotemperature	PVR2	none	none	0.752	1.94353	0.612057	631.491	0.0974226	0.0449484	0.153698	-34.5459	-83.5755	6.39774	24
Paleotemperature	Time	none	none	0	1.58818	0.971451	586.985	0.0665456	0.0225221	0.123701	-15.4233	-46.7359	11.9977	25
PVR1	Humans	none	None_Early	0.852	2.59789	0.475313	343.258	0.163433	0.0610261	0.311819	-33.3042	-89.8652	12.2158	6
PVR1	Humans	none	None_Modern	0.722	1.18502	0.618612	4.68844	0.163433	0.0610261	0.311819	-33.3042	-89.8652	12.2158	6
PVR1	Humans	none	Early_Modern	0.713	1.29764	0.478585	15.3315	0.163433	0.0610261	0.311819	-33.3042	-89.8652	12.2158	6
PVR2	Humans	none	None_Early	0.855	2.96765	0.562823	1396.14	0.141108	0.0434249	0.26788	-15.5697	-45.4345	9.82984	10
PVR2	Humans	none	None_Modern	0.803	1.3048	0.763289	81.9341	0.141108	0.0434249	0.26788	-15.5697	-45.4345	9.82984	10
PVR2	Humans	none	Early_Modern	0.856	1.76015	0.723952	99.2665	0.141108	0.0434249	0.26788	-15.5697	-45.4345	9.82984	10
Time	Humans	none	None_Early	0.96	1.04816	0.9923	1.14925	0.117025	0.0212273	0.241994	-14.1563	-50.9606	18.9271	20
Time	Humans	none	None_Modern	NA	NA	NA	NA	0.117025	0.0212273	0.241994	-14.1563	-50.9606	18.9271	20
Time	Humans	none	Early_Modern	NA	NA	NA	NA	0.117025	0.0212273	0.241994	-14.1563	-50.9606	18.9271	20
PVR1	PVR2	none	none	0.601	1.58772	0.484271	190.935	0.128757	0.0462483	0.228875	-77.3107	-205.399	25.5498	16
PVR1	Time	none	none	0.84	2.48378	0.99416	179.4	0.0649287	0.0198735	0.119749	-57.3481	-136.676	6.46981	22
PVR2	Time	none	none	0.921	1.33069	0.331523	307.776	0.0510008	0.0186718	0.0916309	-44.9159	-107.756	6.1296	21

## Sheet: Speciation_Replicate04
Predictor1	Predictor2	Predictor1_State	Predictor2_State	Marginal_Probability	Magnitude_Effect	Magnitude_Effect_Lwr	Magnitude_Effect_Upr	SHAP	SHAP_lwr	SHAP_upr	Delta_likelihood	Delta_likelihood_lwr	Delta_likelihood_upr	Rank
NMDS1	none	none	none	0.994	30.8698	0.743268	92.2509	0.227357	0.0963736	0.368567	-164.416	-331.166	-24.8039	2
NMDS2	none	none	none	0.796	2.07557	0.153381	5.12474	0.0822318	0.0367749	0.149835	-54.1952	-118.158	-6.77625	6
Geography	none	Africa_America	none	0.726	1.12278	0.450732	38.1907	0.182445	0.10162	0.281623	-106.591	-201.898	-35.3254	3
Geography	none	Africa_Eurasia	none	0.735	1.22568	0.59562	10.4373	0.182445	0.10162	0.281623	-106.591	-201.898	-35.3254	3
Geography	none	Africa_Island	none	0.957	2.63657	1.11979	37.1676	0.182445	0.10162	0.281623	-106.591	-201.898	-35.3254	3
Geography	none	America_Eurasia	none	0.589	1.24899	0.19559	2.42523	0.182445	0.10162	0.281623	-106.591	-201.898	-35.3254	3
Geography	none	America_Island	none	0.913	1.79396	0.764901	31.3267	0.182445	0.10162	0.281623	-106.591	-201.898	-35.3254	3
Geography	none	Eurasia_Island	none	0.94	2.10615	0.926083	9.93841	0.182445	0.10162	0.281623	-106.591	-201.898	-35.3254	3
Paleotemperature	none	none	none	0.74	2.59848	0.112339	5.94515	0.0857177	0.0337316	0.145184	-25.8559	-55.115	-1.54261	7
PVR1	none	none	none	0.742	1.5529	0.407814	3.20473	0.0928519	0.0294673	0.156626	-64.4689	-137.675	-8.59731	4
PVR2	none	none	none	0.755	2.57279	0.0639504	6.79974	0.0844868	0.0267494	0.149081	-57.3031	-121.291	-9.09498	5
Time	none	none	none	1	21.5036	1.35373	64.0211	0.167359	0.0866643	0.264976	-170.909	-335.457	-35.1482	1
NMDS1	NMDS2	none	none	0.711	9.30763	3.04852	1195.21	0.0781498	0.0265256	0.14892	-33.2452	-104.658	24.7616	4
NMDS1	Geography	none	Africa_America	0.728	3.13095	0.346389	6379.16	0.108753	0.0374133	0.192225	-30.6901	-110.966	38.5869	6
NMDS1	Geography	none	Africa_Eurasia	0.693	9.09003	0.507903	37067.1	0.108753	0.0374133	0.192225	-30.6901	-110.966	38.5869	6
NMDS1	Geography	none	Africa_Island	0.616	1.08872	0.603718	19.5654	0.108753	0.0374133	0.192225	-30.6901	-110.966	38.5869	6
NMDS1	Geography	none	America_Eurasia	0.646	2.61028	0.00612773	44.1916	0.108753	0.0374133	0.192225	-30.6901	-110.966	38.5869	6
NMDS1	Geography	none	America_Island	0.62	1.09802	0.238183	455.328	0.108753	0.0374133	0.192225	-30.6901	-110.966	38.5869	6
NMDS1	Geography	none	Eurasia_Island	0.66	1.12793	0.481811	105.404	0.108753	0.0374133	0.192225	-30.6901	-110.966	38.5869	6
NMDS1	Paleotemperature	none	none	0.562	7.74545	2.34035	1673.42	0.0736531	0.0227722	0.130672	-14.8298	-50.3306	15.9225	18
NMDS1	PVR1	none	none	0.521	9.21334	3.27074	1242.01	0.0847197	0.0293022	0.14607	-46.4161	-145.279	26.7642	2
NMDS1	PVR2	none	none	0.651	9.03206	2.92151	1155.39	0.0586328	0.0176778	0.106987	-23.9833	-101.605	43.6368	14
NMDS1	Time	none	none	0.987	10.9949	4.13618	450.048	0.129275	0.0358841	0.231077	-77.0673	-164.593	-1.84796	1
NMDS2	Geography	none	Africa_America	0.654	1.59712	0.145769	768.17	0.068204	0.0296942	0.1192	-25.8496	-82.6895	21.1683	13
NMDS2	Geography	none	Africa_Eurasia	0.624	1.41804	0.1119	5563.8	0.068204	0.0296942	0.1192	-25.8496	-82.6895	21.1683	13
NMDS2	Geography	none	Africa_Island	0.554	1.03271	0.474036	103.467	0.068204	0.0296942	0.1192	-25.8496	-82.6895	21.1683	13
NMDS2	Geography	none	America_Eurasia	0.575	1.5196	0.00500378	16.5711	0.068204	0.0296942	0.1192	-25.8496	-82.6895	21.1683	13
NMDS2	Geography	none	America_Island	0.562	1.066	0.272984	287.257	0.068204	0.0296942	0.1192	-25.8496	-82.6895	21.1683	13
NMDS2	Geography	none	Eurasia_Island	0.555	1.03692	0.380244	64.8633	0.068204	0.0296942	0.1192	-25.8496	-82.6895	21.1683	13
NMDS2	Paleotemperature	none	none	0.749	1.7212	0.636473	83.4529	0.0501929	0.0153925	0.0880864	-11.7702	-37.0527	9.38474	19
NMDS2	PVR1	none	none	0.65	1.52637	0.646254	32.7316	0.056493	0.0170023	0.102283	-29.2537	-83.6189	12.3085	15
NMDS2	PVR2	none	none	0.838	1.74408	0.642985	75.9338	0.0432191	0.0145533	0.0796503	-19.497	-65.1078	18.8656	17
NMDS2	Time	none	none	1	11.0136	4.17531	365.95	0.0432722	0.0130865	0.0767683	-28.7636	-84.6596	15.5765	8
Paleotemperature	Geography	none	Africa_America	0.589	1.10176	0.143556	963.77	0.0920464	0.0334374	0.155714	-19.6292	-51.9631	6.6054	12
Paleotemperature	Geography	none	Africa_Eurasia	0.592	1.00642	0.000100226	13.5677	0.0920464	0.0334374	0.155714	-19.6292	-51.9631	6.6054	12
Paleotemperature	Geography	none	Africa_Island	0.602	1.19796	0.28702	701.691	0.0920464	0.0334374	0.155714	-19.6292	-51.9631	6.6054	12
Paleotemperature	Geography	none	America_Eurasia	0.598	1.60656	0.00195193	18.5753	0.0920464	0.0334374	0.155714	-19.6292	-51.9631	6.6054	12
Paleotemperature	Geography	none	America_Island	0.623	1.16453	0.185335	1918.39	0.0920464	0.0334374	0.155714	-19.6292	-51.9631	6.6054	12
Paleotemperature	Geography	none	Eurasia_Island	0.708	1.55826	0.246954	947.14	0.0920464	0.0334374	0.155714	-19.6292	-51.9631	6.6054	12
PVR1	Geography	none	Africa_America	0.628	1.31116	0.135661	5328.67	0.0754825	0.028703	0.129552	-31.2413	-92.9693	15.0439	7
PVR1	Geography	none	Africa_Eurasia	0.63	1.31552	0.0937824	4760.23	0.0754825	0.028703	0.129552	-31.2413	-92.9693	15.0439	7
PVR1	Geography	none	Africa_Island	0.6	1.07952	0.479737	215.126	0.0754825	0.028703	0.129552	-31.2413	-92.9693	15.0439	7
PVR1	Geography	none	America_Eurasia	0.565	1.12803	0.108191	316.609	0.0754825	0.028703	0.129552	-31.2413	-92.9693	15.0439	7
PVR1	Geography	none	America_Island	0.557	1.07105	0.381832	87.5425	0.0754825	0.028703	0.129552	-31.2413	-92.9693	15.0439	7
PVR1	Geography	none	Eurasia_Island	0.588	1.0683	0.452606	25.7166	0.0754825	0.028703	0.129552	-31.2413	-92.9693	15.0439	7
PVR2	Geography	none	Africa_America	0.64	1.31098	0.192242	4334.73	0.0662182	0.0280632	0.117618	-25.8509	-78.4079	17.4221	11
PVR2	Geography	none	Africa_Eurasia	0.557	1.17391	0.154108	850.579	0.0662182	0.0280632	0.117618	-25.8509	-78.4079	17.4221	11
PVR2	Geography	none	Africa_Island	0.595	1.02268	0.795793	1.58347	0.0662182	0.0280632	0.117618	-25.8509	-78.4079	17.4221	11
PVR2	Geography	none	America_Eurasia	0.746	1.14354	0.0915552	2906.08	0.0662182	0.0280632	0.117618	-25.8509	-78.4079	17.4221	11
PVR2	Geography	none	America_Island	0.554	1.01491	0.661177	2.06137	0.0662182	0.0280632	0.117618	-25.8509	-78.4079	17.4221	11
PVR2	Geography	none	Eurasia_Island	0.587	1.01412	0.751193	1.5929	0.0662182	0.0280632	0.117618	-25.8509	-78.4079	17.4221	11
Time	Geography	none	Africa_America	0.722	3.61797	0.569325	1510.36	0.0665054	0.0219666	0.116038	-46.2968	-114.656	8.75797	3
Time	Geography	none	Africa_Eurasia	0.72	6.84622	0.524645	6816.29	0.0665054	0.0219666	0.116038	-46.2968	-114.656	8.75797	3
Time	Geography	none	Africa_Island	0.788	1.68172	0.630349	123.406	0.0665054	0.0219666	0.116038	-46.2968	-114.656	8.75797	3
Time	Geography	none	America_Eurasia	0.538	3.14213	0.0155511	39.7317	0.0665054	0.0219666	0.116038	-46.2968	-114.656	8.75797	3
Time	Geography	none	America_Island	0.685	1.40529	0.483031	153.665	0.0665054	0.0219666	0.116038	-46.2968	-114.656	8.75797	3
Time	Geography	none	Eurasia_Island	0.727	1.39665	0.617785	8956.32	0.0665054	0.0219666	0.116038	-46.2968	-114.656	8.75797	3
Paleotemperature	PVR1	none	none	0.597	1.54721	0.640649	13.7463	0.0481461	0.0199342	0.0867136	-12.8213	-43.725	11.4076	20
Paleotemperature	PVR2	none	none	0.71	1.56761	0.488011	75.4234	0.0388833	0.0140943	0.0701049	-10.627	-34.3468	9.2188	21
Paleotemperature	Time	none	none	0.999	9.33575	3.61817	164.747	0.0438332	0.0121149	0.0830827	-21.1584	-73.3941	18.0824	16
PVR1	PVR2	none	none	0.82	1.75399	0.748363	72.0637	0.0683108	0.016143	0.14484	-23.6018	-74.2414	13.5555	10
PVR1	Time	none	none	1	11.1793	4.13462	454.74	0.0460639	0.0157697	0.0840314	-31.8613	-96.8433	24.314	5
PVR2	Time	none	none	1	10.0757	3.94524	379.535	0.0365952	0.0104855	0.0631088	-28.6764	-81.8555	15.1508	9

## Sheet: Extinction_Replicate04
Predictor1	Predictor2	Predictor1_State	Predictor2_State	Marginal_Probability	Magnitude_Effect	Magnitude_Effect_Lwr	Magnitude_Effect_Upr	SHAP	SHAP_lwr	SHAP_upr	Delta_likelihood	Delta_likelihood_lwr	Delta_likelihood_upr	Rank
NMDS1	none	none	none	0.77	3.07791	0.0512806	7.2393	0.158035	0.0598576	0.262232	-132.856	-286.753	-15.2937	6
NMDS2	none	none	none	0.966	3.62581	0.346297	8.56108	0.165313	0.0791488	0.258942	-130.478	-267.809	-21.5453	3
Geography	none	Africa_America	none	0.874	4.61123	0.154696	12.0942	0.263026	0.141519	0.400548	-167.111	-325.911	-44.1005	2
Geography	none	Africa_Eurasia	none	0.834	2.49838	0.233911	5.20086	0.263026	0.141519	0.400548	-167.111	-325.911	-44.1005	2
Geography	none	Africa_Island	none	0.741	1.0021	0.378905	17.2172	0.263026	0.141519	0.400548	-167.111	-325.911	-44.1005	2
Geography	none	America_Eurasia	none	0.7	1.11991	0.516784	51.6105	0.263026	0.141519	0.400548	-167.111	-325.911	-44.1005	2
Geography	none	America_Island	none	0.94	2.52842	0.952971	261.381	0.263026	0.141519	0.400548	-167.111	-325.911	-44.1005	2
Geography	none	Eurasia_Island	none	0.9	1.9491	0.71713	24.418	0.263026	0.141519	0.400548	-167.111	-325.911	-44.1005	2
Paleotemperature	none	none	none	0.903	7.57154	0.0916834	21.1495	0.207132	0.0852525	0.357294	-39.6	-78.5829	-5.92619	4
Humans	none	None_Early	none	0.999	4.39368	2.55733	13.433	0.736851	0.430362	1.10042	-96.6378	-169.418	-34.4871	1
Humans	none	None_Modern	none	1	15.6268	7.581	91.8987	0.736851	0.430362	1.10042	-96.6378	-169.418	-34.4871	1
Humans	none	Early_Modern	none	0.998	3.56932	2.16193	7.63422	0.736851	0.430362	1.10042	-96.6378	-169.418	-34.4871	1
PVR1	none	none	none	0.879	3.49746	0.13125	10.4423	0.165555	0.0651973	0.284357	-114.001	-248.527	-14.8581	5
PVR2	none	none	none	0.67	2.28672	0.0406275	7.52927	0.142875	0.0522004	0.26401	-96.4862	-221.119	-8.83729	7
Time	none	none	none	0.948	4.54415	0.429897	14.0665	0.120711	0.0201466	0.251999	-53.605	-119.719	-4.13361	8
NMDS1	NMDS2	none	none	0.722	1.90357	0.726581	59.4227	0.104647	0.0455959	0.186521	-88.817	-231.228	15.8691	11
NMDS1	Geography	none	Africa_America	0.674	1.32751	0.000468329	12.2825	0.126489	0.0638724	0.207875	-61.1512	-177.108	32.5133	7
NMDS1	Geography	none	Africa_Eurasia	0.813	2.2488	0.00151974	30.4237	0.126489	0.0638724	0.207875	-61.1512	-177.108	32.5133	7
NMDS1	Geography	none	Africa_Island	0.634	1.35874	0.143104	723.634	0.126489	0.0638724	0.207875	-61.1512	-177.108	32.5133	7
NMDS1	Geography	none	America_Eurasia	0.62	1.22487	0.129328	26190.4	0.126489	0.0638724	0.207875	-61.1512	-177.108	32.5133	7
NMDS1	Geography	none	America_Island	0.635	1.34565	0.20908	368.997	0.126489	0.0638724	0.207875	-61.1512	-177.108	32.5133	7
NMDS1	Geography	none	Eurasia_Island	0.569	1.26037	0.132212	176.529	0.126489	0.0638724	0.207875	-61.1512	-177.108	32.5133	7
NMDS1	Paleotemperature	none	none	0.645	2.13436	0.673585	413.406	0.0945323	0.0324405	0.155457	-29.207	-76.9486	10.4538	17
NMDS1	Humans	none	None_Early	0.91	2.3485	0.832398	16.9231	0.153538	0.0531952	0.282691	-29.2312	-86.4281	17.0174	2
NMDS1	Humans	none	None_Modern	0.754	1.14702	0.705992	2.71897	0.153538	0.0531952	0.282691	-29.2312	-86.4281	17.0174	2
NMDS1	Humans	none	Early_Modern	0.689	1.17347	0.572898	6.16101	0.153538	0.0531952	0.282691	-29.2312	-86.4281	17.0174	2
NMDS1	PVR1	none	none	0.691	1.78419	0.7336	107.367	0.126769	0.0478294	0.236143	-68.6599	-192.131	20.8473	6
NMDS1	PVR2	none	none	0.277	1.05141	0.0100476	3.1381	0.0847121	0.0280608	0.15513	-50.9089	-163.847	35.2552	20
NMDS1	Time	none	none	0.651	1.70622	0.658865	45.0016	0.06249	0.0141803	0.129326	-45.2319	-116.195	6.85604	23
NMDS2	Geography	none	Africa_America	0.744	3.60666	0.00942355	59.4539	0.122548	0.0601823	0.189043	-58.8003	-176.231	38.0986	9
NMDS2	Geography	none	Africa_Eurasia	0.782	4.07912	0.0036473	69.8902	0.122548	0.0601823	0.189043	-58.8003	-176.231	38.0986	9
NMDS2	Geography	none	Africa_Island	0.724	2.3664	0.217413	1104.14	0.122548	0.0601823	0.189043	-58.8003	-176.231	38.0986	9
NMDS2	Geography	none	America_Eurasia	0.581	1.28984	0.00253292	13.1626	0.122548	0.0601823	0.189043	-58.8003	-176.231	38.0986	9
NMDS2	Geography	none	America_Island	0.82	2.40179	0.340172	3160.73	0.122548	0.0601823	0.189043	-58.8003	-176.231	38.0986	9
NMDS2	Geography	none	Eurasia_Island	0.829	2.51497	0.260676	1599.58	0.122548	0.0601823	0.189043	-58.8003	-176.231	38.0986	9
NMDS2	Paleotemperature	none	none	0.827	3.30514	1.08573	356.761	0.0914106	0.0308997	0.147906	-28.0253	-70.7291	8.39354	18
NMDS2	Humans	none	None_Early	0.964	3.7693	1.14206	1916.91	0.125271	0.0403498	0.224117	-27.7526	-68.2073	5.95921	8
NMDS2	Humans	none	None_Modern	0.912	1.63236	0.880083	10.6654	0.125271	0.0403498	0.224117	-27.7526	-68.2073	5.95921	8
NMDS2	Humans	none	Early_Modern	0.859	1.45309	0.780694	9.12984	0.125271	0.0403498	0.224117	-27.7526	-68.2073	5.95921	8
NMDS2	PVR1	none	none	0.807	2.83927	1.04816	153.047	0.0972918	0.0327947	0.156106	-64.0611	-177.322	21.301	12
NMDS2	PVR2	none	none	0.682	1.80472	0.815123	488.281	0.0808848	0.0277522	0.133002	-38.5683	-142.344	43.9799	22
NMDS2	Time	none	none	0.878	3.81808	1.44556	249.319	0.0442164	0.0129725	0.0849832	-37.3223	-96.3479	7.27769	15
Paleotemperature	Geography	none	Africa_America	0.717	1.88639	0.00133251	14.2885	0.159451	0.0758842	0.267974	-42.2128	-99.2339	2.8953	4
Paleotemperature	Geography	none	Africa_Eurasia	0.806	3.56292	0.000589093	49.024	0.159451	0.0758842	0.267974	-42.2128	-99.2339	2.8953	4
Paleotemperature	Geography	none	Africa_Island	0.67	2.37037	0.29134	59050.6	0.159451	0.0758842	0.267974	-42.2128	-99.2339	2.8953	4
Paleotemperature	Geography	none	America_Eurasia	0.592	1.68995	0.151247	9990.56	0.159451	0.0758842	0.267974	-42.2128	-99.2339	2.8953	4
Paleotemperature	Geography	none	America_Island	0.812	2.6487	0.279642	863.012	0.159451	0.0758842	0.267974	-42.2128	-99.2339	2.8953	4
Paleotemperature	Geography	none	Eurasia_Island	0.841	4.35965	0.443471	5379.73	0.159451	0.0758842	0.267974	-42.2128	-99.2339	2.8953	4
Geography	Humans	Africa_America	None_Early	0.786	2.55226	0.218398	7.30568	0.195503	0.0924392	0.326213	-22.8839	-56.4767	7.91753	1
Geography	Humans	Africa_America	None_Modern	0.697	1.53141	0.316171	3.23245	0.195503	0.0924392	0.326213	-22.8839	-56.4767	7.91753	1
Geography	Humans	Africa_America	Early_Modern	0.526	1.37012	-0.0614543	3.41231	0.195503	0.0924392	0.326213	-22.8839	-56.4767	7.91753	1
Geography	Humans	Africa_Eurasia	None_Early	0.929	3.20531	0.233491	8.0296	0.195503	0.0924392	0.326213	-22.8839	-56.4767	7.91753	1
Geography	Humans	Africa_Eurasia	None_Modern	0.692	1.49125	0.333282	3.03422	0.195503	0.0924392	0.326213	-22.8839	-56.4767	7.91753	1
Geography	Humans	Africa_Eurasia	Early_Modern	0.588	1.17897	-0.0218331	2.78502	0.195503	0.0924392	0.326213	-22.8839	-56.4767	7.91753	1
Geography	Humans	Africa_Island	None_Early	0.753	1.17887	0.527557	13.4278	0.195503	0.0924392	0.326213	-22.8839	-56.4767	7.91753	1
Geography	Humans	Africa_Island	None_Modern	0.596	1.06386	0.315108	1.47463	0.195503	0.0924392	0.326213	-22.8839	-56.4767	7.91753	1
Geography	Humans	Africa_Island	Early_Modern	0.645	1.33918	0.261129	3.80387	0.195503	0.0924392	0.326213	-22.8839	-56.4767	7.91753	1
Geography	Humans	America_Eurasia	None_Early	0.689	1.95358	0.141988	4.20755	0.195503	0.0924392	0.326213	-22.8839	-56.4767	7.91753	1
Geography	Humans	America_Eurasia	None_Modern	0.505	1.10475	0.186637	2.16059	0.195503	0.0924392	0.326213	-22.8839	-56.4767	7.91753	1
Geography	Humans	America_Eurasia	Early_Modern	0.631	1.01002	0.166001	2.26601	0.195503	0.0924392	0.326213	-22.8839	-56.4767	7.91753	1
Geography	Humans	America_Island	None_Early	0.894	1.83848	0.749926	63.9487	0.195503	0.0924392	0.326213	-22.8839	-56.4767	7.91753	1
Geography	Humans	America_Island	None_Modern	0.751	1.11844	0.710519	8.10026	0.195503	0.0924392	0.326213	-22.8839	-56.4767	7.91753	1
Geography	Humans	America_Island	Early_Modern	0.583	1.22996	-0.00553634	3.74565	0.195503	0.0924392	0.326213	-22.8839	-56.4767	7.91753	1
Geography	Humans	Eurasia_Island	None_Early	0.976	2.78807	1.31448	-573.629	0.195503	0.0924392	0.326213	-22.8839	-56.4767	7.91753	1
Geography	Humans	Eurasia_Island	None_Modern	0.753	1.15376	0.702369	6.45906	0.195503	0.0924392	0.326213	-22.8839	-56.4767	7.91753	1
Geography	Humans	Eurasia_Island	Early_Modern	0.682	1.45082	0.11218	4.48833	0.195503	0.0924392	0.326213	-22.8839	-56.4767	7.91753	1
PVR1	Geography	none	Africa_America	0.671	1.9533	0.00343882	23.9651	0.119697	0.0499319	0.197193	-45.892	-147.39	41.5461	13
PVR1	Geography	none	Africa_Eurasia	0.739	1.70937	0.00335179	26.5042	0.119697	0.0499319	0.197193	-45.892	-147.39	41.5461	13
PVR1	Geography	none	Africa_Island	0.624	1.1985	0.189728	1235.41	0.119697	0.0499319	0.197193	-45.892	-147.39	41.5461	13
PVR1	Geography	none	America_Eurasia	0.691	1.41364	0.11236	1756.86	0.119697	0.0499319	0.197193	-45.892	-147.39	41.5461	13
PVR1	Geography	none	America_Island	0.619	1.21536	0.313074	254.181	0.119697	0.0499319	0.197193	-45.892	-147.39	41.5461	13
PVR1	Geography	none	Eurasia_Island	0.564	1.12701	0.211886	255.019	0.119697	0.0499319	0.197193	-45.892	-147.39	41.5461	13
PVR2	Geography	none	Africa_America	0.54	1.14377	0.00151602	6.39585	0.0980526	0.0445783	0.159251	-37.2657	-123.524	42.2903	16
PVR2	Geography	none	Africa_Eurasia	0.507	1.15718	0.00381634	12.0555	0.0980526	0.0445783	0.159251	-37.2657	-123.524	42.2903	16
PVR2	Geography	none	Africa_Island	0.612	1.03772	0.475586	57.5917	0.0980526	0.0445783	0.159251	-37.2657	-123.524	42.2903	16
PVR2	Geography	none	America_Eurasia	0.646	1.92726	0.0813746	2041.38	0.0980526	0.0445783	0.159251	-37.2657	-123.524	42.2903	16
PVR2	Geography	none	America_Island	0.62	1.04292	0.610805	2.17604	0.0980526	0.0445783	0.159251	-37.2657	-123.524	42.2903	16
PVR2	Geography	none	Eurasia_Island	0.6	1.03699	0.569208	4.60474	0.0980526	0.0445783	0.159251	-37.2657	-123.524	42.2903	16
Time	Geography	none	Africa_America	0.753	1.53667	0.014217	6.17615	0.0734454	0.0257347	0.133597	-48.9056	-124.211	5.47883	12
Time	Geography	none	Africa_Eurasia	0.78	2.58071	0.00575166	31.7711	0.0734454	0.0257347	0.133597	-48.9056	-124.211	5.47883	12
Time	Geography	none	Africa_Island	0.652	1.43798	0.318038	124.829	0.0734454	0.0257347	0.133597	-48.9056	-124.211	5.47883	12
Time	Geography	none	America_Eurasia	0.549	1.25099	0.353194	547.239	0.0734454	0.0257347	0.133597	-48.9056	-124.211	5.47883	12
Time	Geography	none	America_Island	0.796	1.38773	0.635398	191.061	0.0734454	0.0257347	0.133597	-48.9056	-124.211	5.47883	12
Time	Geography	none	Eurasia_Island	0.821	1.57228	0.685246	18117.1	0.0734454	0.0257347	0.133597	-48.9056	-124.211	5.47883	12
Paleotemperature	Humans	none	None_Early	0.896	2.77237	0.692461	158.955	0.169405	0.0409573	0.328449	-9.48284	-36.1144	16.2114	3
Paleotemperature	Humans	none	None_Modern	0.861	1.48449	0.745227	16.2949	0.169405	0.0409573	0.328449	-9.48284	-36.1144	16.2114	3
Paleotemperature	Humans	none	Early_Modern	0.821	1.46474	0.718023	15.701	0.169405	0.0409573	0.328449	-9.48284	-36.1144	16.2114	3
Paleotemperature	PVR1	none	none	0.746	2.64474	0.861315	305.278	0.0923963	0.0313484	0.155718	-27.1707	-76.7526	13.2636	19
Paleotemperature	PVR2	none	none	0.736	2.12574	0.732137	602.193	0.0685877	0.0324392	0.120025	-19.0541	-55.8095	12.6928	26
Paleotemperature	Time	none	none	0	3.71454	1.15843	231.11	0.0443484	0.0114431	0.084319	-7.74174	-31.6896	14.0938	27
PVR1	Humans	none	None_Early	0.851	2.03134	0.654729	98.8553	0.136773	0.0375755	0.253915	-26.5074	-73.5964	12.4787	5
PVR1	Humans	none	None_Modern	0.708	1.14243	0.698425	4.23079	0.136773	0.0375755	0.253915	-26.5074	-73.5964	12.4787	5
PVR1	Humans	none	Early_Modern	0.74	1.2997	0.493251	40.8609	0.136773	0.0375755	0.253915	-26.5074	-73.5964	12.4787	5
PVR2	Humans	none	None_Early	0.676	1.46765	0.291335	177.257	0.11576	0.0299065	0.248195	-11.6654	-38.8812	10.7575	10
PVR2	Humans	none	None_Modern	0.858	1.51313	0.791168	111.49	0.11576	0.0299065	0.248195	-11.6654	-38.8812	10.7575	10
PVR2	Humans	none	Early_Modern	0.875	1.88608	0.795892	1070.23	0.11576	0.0299065	0.248195	-11.6654	-38.8812	10.7575	10
Time	Humans	none	None_Early	0.922	1.03653	0.987476	1.12307	0.0817058	0.0117027	0.180255	-12.0425	-43.1194	14.8872	21
Time	Humans	none	None_Modern	NA	NA	NA	NA	0.0817058	0.0117027	0.180255	-12.0425	-43.1194	14.8872	21
Time	Humans	none	Early_Modern	NA	NA	NA	NA	0.0817058	0.0117027	0.180255	-12.0425	-43.1194	14.8872	21
PVR1	PVR2	none	none	0.619	1.52889	0.529815	76.2967	0.110755	0.0312999	0.222447	-45.9835	-146.564	30.1111	14
PVR1	Time	none	none	0.827	2.21564	0.900541	59.1756	0.0480176	0.0122073	0.0947108	-35.1033	-97.0656	11.9542	24
PVR2	Time	none	none	0.924	1.84449	0.555712	358.291	0.0357821	0.0113105	0.0716601	-22.0062	-69.3145	15.6078	25

[truncated: 12 more sheets: Speciation_Replicate05, Extinction_Replicate05, Speciation_Replicate06, Extinction_Replicate06, Speciation_Replicate07, Extinction_Replicate07, Speciation_Replicate08, Extinction_Replicate08, Speciation_Replicate09, Extinction_Replicate09, Speciation_Replicate10, Extinction_Replicate10]
