# Supplementary material for: Trait-mediated speciation and human-driven extinctions in proboscideans revealed by unsupervised Bayesian neural networks
Source: Sci Adv. 2024 Jul 24;10(30):eadl2643. doi: 10.1126/sciadv.adl2643 (PMC11268411; doi:10.1126/sciadv.adl2643)
Supplement: Supplementary file 2 — Data S1 and S2 [file sciadv.adl2643_data_s1_and_s2.zip › adl2643_data_s2.xlsx]

## Sheet: Speciation_combined
Predictor1	Predictor2	Predictor1_State	Predictor2_State	Marginal_Probability	Magnitude_Effect	Magnitude_Effect_Lwr	Magnitude_Effect_Upr	SHAP	SHAP_lwr	SHAP_upr	Delta_likelihood	Delta_likelihood_lwr	Delta_likelihood_upr	Rank
Body_size	none	0_1	none	0.666	1.0743	0.795084	1.82282	0.0914445	0.031972	0.154558	-27.6585	-73.2736	16.8384	4
Body_size	none	0_2	none	0.678	1.1326	0.599949	3.81984	0.0914445	0.031972	0.154558	-27.6585	-73.2736	16.8384	4
Body_size	none	0_3	none	0.634	1.09175	0.552419	14.3618	0.0914445	0.031972	0.154558	-27.6585	-73.2736	16.8384	4
Body_size	none	0_4	none	0.595	1.01933	0.469219	13.9827	0.0914445	0.031972	0.154558	-27.6585	-73.2736	16.8384	4
Body_size	none	0_5	none	0.654	1.08182	0.450819	44.1124	0.0914445	0.031972	0.154558	-27.6585	-73.2736	16.8384	4
Body_size	none	0_6	none	0.648	1.03661	0.407882	69.2865	0.0914445	0.031972	0.154558	-27.6585	-73.2736	16.8384	4
Body_size	none	1_2	none	0.667	1.09321	0.718331	2.08003	0.0914445	0.031972	0.154558	-27.6585	-73.2736	16.8384	4
Body_size	none	1_3	none	0.598	1.05568	0.592532	6.14109	0.0914445	0.031972	0.154558	-27.6585	-73.2736	16.8384	4
Body_size	none	1_4	none	0.537	1.02488	0.103821	2.0237	0.0914445	0.031972	0.154558	-27.6585	-73.2736	16.8384	4
Body_size	none	1_5	none	0.624	1.03728	0.467707	24.5561	0.0914445	0.031972	0.154558	-27.6585	-73.2736	16.8384	4
Body_size	none	1_6	none	0.631	1.0011	0.417424	23.9783	0.0914445	0.031972	0.154558	-27.6585	-73.2736	16.8384	4
Body_size	none	2_3	none	0.51	1.00554	0.40018	1.58838	0.0914445	0.031972	0.154558	-27.6585	-73.2736	16.8384	4
Body_size	none	2_4	none	0.556	1.10607	0.205989	1.95773	0.0914445	0.031972	0.154558	-27.6585	-73.2736	16.8384	4
Body_size	none	2_5	none	0.567	1.04081	0.0665616	2.14916	0.0914445	0.031972	0.154558	-27.6585	-73.2736	16.8384	4
Body_size	none	2_6	none	0.586	1.06781	0.0548301	2.47639	0.0914445	0.031972	0.154558	-27.6585	-73.2736	16.8384	4
Body_size	none	3_4	none	0.577	1.10315	0.46038	1.81414	0.0914445	0.031972	0.154558	-27.6585	-73.2736	16.8384	4
Body_size	none	3_5	none	0.571	1.05025	0.26876	2.07332	0.0914445	0.031972	0.154558	-27.6585	-73.2736	16.8384	4
Body_size	none	3_6	none	0.589	1.0531	0.130025	2.13008	0.0914445	0.031972	0.154558	-27.6585	-73.2736	16.8384	4
Body_size	none	4_5	none	0.668	1.05074	0.646863	2.72697	0.0914445	0.031972	0.154558	-27.6585	-73.2736	16.8384	4
Body_size	none	4_6	none	0.66	1.037	0.550047	3.25559	0.0914445	0.031972	0.154558	-27.6585	-73.2736	16.8384	4
Body_size	none	5_6	none	0.541	1.02463	0.468837	1.61017	0.0914445	0.031972	0.154558	-27.6585	-73.2736	16.8384	4
Island	none	0_1	none	0.976	2.46144	1.22309	17.5426	0.103371	0.0201837	0.197457	-42.8481	-98.4417	1.67449	2
Paleotemperature	none	none	none	0.871	2.74105	0.331736	7.8838	0.0778994	0.0333533	0.137154	-13.5262	-37.7835	7.376	6
PVR1	none	none	none	0.653	1.24436	0.443562	2.33972	0.0820988	0.0281398	0.144673	-26.1425	-83.8935	41.682	5
PVR2	none	none	none	0.994	6.62764	0.767696	16.0544	0.158904	0.0518669	0.282149	-55.9072	-133.887	6.416	1
Time	none	none	none	0.849	2.47428	0.45852	6.06412	0.0577537	0.0107802	0.114705	-30.1948	-80.2062	9.36222	3
Body_size	Island	0.0_1.0	0.0_1.0	0.738	1.18202	0.658727	3.79951	0.104223	0.00798139	2.5204	-7.45691	-35.7445	16.8591	7
Body_size	Island	0.0_2.0	0.0_1.0	0.627	1.0269	0.386745	732.571	0.104223	0.00798139	2.5204	-7.45691	-35.7445	16.8591	7
Body_size	Island	0.0_3.0	0.0_1.0	0.502	1.22995	-0.812222	4.83143	0.104223	0.00798139	2.5204	-7.45691	-35.7445	16.8591	7
Body_size	Island	0.0_4.0	0.0_1.0	0.612	1.88445	-1.6068	7.7789	0.104223	0.00798139	2.5204	-7.45691	-35.7445	16.8591	7
Body_size	Island	0.0_5.0	0.0_1.0	NA	NA	NA	NA	0.104223	0.00798139	2.5204	-7.45691	-35.7445	16.8591	7
Body_size	Island	0.0_6.0	0.0_1.0	NA	NA	NA	NA	0.104223	0.00798139	2.5204	-7.45691	-35.7445	16.8591	7
Body_size	Island	1.0_2.0	0.0_1.0	0.512	1.04122	0.203946	2.13047	0.104223	0.00798139	2.5204	-7.45691	-35.7445	16.8591	7
Body_size	Island	1.0_3.0	0.0_1.0	0.608	1.35337	-0.225377	4.60193	0.104223	0.00798139	2.5204	-7.45691	-35.7445	16.8591	7
Body_size	Island	1.0_4.0	0.0_1.0	0.706	2.11759	-1.80597	9.05598	0.104223	0.00798139	2.5204	-7.45691	-35.7445	16.8591	7
Body_size	Island	1.0_5.0	0.0_1.0	NA	NA	NA	NA	0.104223	0.00798139	2.5204	-7.45691	-35.7445	16.8591	7
Body_size	Island	1.0_6.0	0.0_1.0	NA	NA	NA	NA	0.104223	0.00798139	2.5204	-7.45691	-35.7445	16.8591	7
Body_size	Island	2.0_3.0	0.0_1.0	0.666	1.2941	0.0441342	3.17133	0.104223	0.00798139	2.5204	-7.45691	-35.7445	16.8591	7
Body_size	Island	2.0_4.0	0.0_1.0	0.734	1.96537	-1.33156	8.43189	0.104223	0.00798139	2.5204	-7.45691	-35.7445	16.8591	7
Body_size	Island	2.0_5.0	0.0_1.0	NA	NA	NA	NA	0.104223	0.00798139	2.5204	-7.45691	-35.7445	16.8591	7
Body_size	Island	2.0_6.0	0.0_1.0	NA	NA	NA	NA	0.104223	0.00798139	2.5204	-7.45691	-35.7445	16.8591	7
Body_size	Island	3.0_4.0	0.0_1.0	0.706	1.43525	-0.263407	5.05252	0.104223	0.00798139	2.5204	-7.45691	-35.7445	16.8591	7
Body_size	Island	3.0_5.0	0.0_1.0	NA	NA	NA	NA	0.104223	0.00798139	2.5204	-7.45691	-35.7445	16.8591	7
Body_size	Island	3.0_6.0	0.0_1.0	NA	NA	NA	NA	0.104223	0.00798139	2.5204	-7.45691	-35.7445	16.8591	7
Body_size	Island	4.0_5.0	0.0_1.0	NA	NA	NA	NA	0.104223	0.00798139	2.5204	-7.45691	-35.7445	16.8591	7
Body_size	Island	4.0_6.0	0.0_1.0	NA	NA	NA	NA	0.104223	0.00798139	2.5204	-7.45691	-35.7445	16.8591	7
Body_size	Island	5.0_6.0	0.0_1.0	NA	NA	NA	NA	0.104223	0.00798139	2.5204	-7.45691	-35.7445	16.8591	7
Paleotemperature	Body_size	none	0.0_1.0	0.709	2.348	0.132905	1780.74	0.117852	0.019628	2.52196	-6.47704	-27.2631	12.7962	2
Paleotemperature	Body_size	none	0.0_2.0	0.679	1.03156	0.0978151	405.596	0.117852	0.019628	2.52196	-6.47704	-27.2631	12.7962	2
Paleotemperature	Body_size	none	0.0_3.0	0.804	1.11074	0.0678921	1271.34	0.117852	0.019628	2.52196	-6.47704	-27.2631	12.7962	2
Paleotemperature	Body_size	none	0.0_4.0	0.814	1.19814	0.00189964	14.7131	0.117852	0.019628	2.52196	-6.47704	-27.2631	12.7962	2
Paleotemperature	Body_size	none	0.0_5.0	0.68	1.2115	0.00233523	17.8209	0.117852	0.019628	2.52196	-6.47704	-27.2631	12.7962	2
Paleotemperature	Body_size	none	0.0_6.0	0.547	1.38751	0.00343667	18.4349	0.117852	0.019628	2.52196	-6.47704	-27.2631	12.7962	2
Paleotemperature	Body_size	none	1.0_2.0	0.743	1.00661	0.0779253	2506.53	0.117852	0.019628	2.52196	-6.47704	-27.2631	12.7962	2
Paleotemperature	Body_size	none	1.0_3.0	0.81	1.06084	0.000500135	13.8333	0.117852	0.019628	2.52196	-6.47704	-27.2631	12.7962	2
Paleotemperature	Body_size	none	1.0_4.0	0.85	1.46108	0.00512263	18.9358	0.117852	0.019628	2.52196	-6.47704	-27.2631	12.7962	2
Paleotemperature	Body_size	none	1.0_5.0	0.731	1.22273	0.000456227	15.3512	0.117852	0.019628	2.52196	-6.47704	-27.2631	12.7962	2
Paleotemperature	Body_size	none	1.0_6.0	0.575	1.51197	0.00134074	20.9714	0.117852	0.019628	2.52196	-6.47704	-27.2631	12.7962	2
Paleotemperature	Body_size	none	2.0_3.0	0.818	1.43655	0.000775597	19.1596	0.117852	0.019628	2.52196	-6.47704	-27.2631	12.7962	2
Paleotemperature	Body_size	none	2.0_4.0	0.856	1.8319	0.00196228	22.7663	0.117852	0.019628	2.52196	-6.47704	-27.2631	12.7962	2
Paleotemperature	Body_size	none	2.0_5.0	0.754	1.26956	0.000841792	20.2098	0.117852	0.019628	2.52196	-6.47704	-27.2631	12.7962	2
Paleotemperature	Body_size	none	2.0_6.0	0.628	1.41053	0.0024849	19.6718	0.117852	0.019628	2.52196	-6.47704	-27.2631	12.7962	2
Paleotemperature	Body_size	none	3.0_4.0	0.785	1.69915	0.000531932	22.4138	0.117852	0.019628	2.52196	-6.47704	-27.2631	12.7962	2
Paleotemperature	Body_size	none	3.0_5.0	0.695	1.03634	0.000641664	11.7923	0.117852	0.019628	2.52196	-6.47704	-27.2631	12.7962	2
Paleotemperature	Body_size	none	3.0_6.0	0.723	1.26067	0.112394	440.508	0.117852	0.019628	2.52196	-6.47704	-27.2631	12.7962	2
Paleotemperature	Body_size	none	4.0_5.0	0.716	1.33643	0.090534	986.354	0.117852	0.019628	2.52196	-6.47704	-27.2631	12.7962	2
Paleotemperature	Body_size	none	4.0_6.0	0.789	1.75799	0.128116	659.181	0.117852	0.019628	2.52196	-6.47704	-27.2631	12.7962	2
Paleotemperature	Body_size	none	5.0_6.0	0.729	1.29556	0.0938631	12647.3	0.117852	0.019628	2.52196	-6.47704	-27.2631	12.7962	2
PVR1	Body_size	none	0.0_1.0	0.602	1.20523	0.0983469	1472.44	0.108753	0.0229365	1.9948	-14.055	-56.3303	26.8833	1
PVR1	Body_size	none	0.0_2.0	0.587	1.20381	0.0976891	509.773	0.108753	0.0229365	1.9948	-14.055	-56.3303	26.8833	1
PVR1	Body_size	none	0.0_3.0	0.55	1.10972	0.000393618	26.6549	0.108753	0.0229365	1.9948	-14.055	-56.3303	26.8833	1
PVR1	Body_size	none	0.0_4.0	0.57	1.02393	0.00271008	8.89133	0.108753	0.0229365	1.9948	-14.055	-56.3303	26.8833	1
PVR1	Body_size	none	0.0_5.0	0.58	1.0748	0.00773331	8.39894	0.108753	0.0229365	1.9948	-14.055	-56.3303	26.8833	1
PVR1	Body_size	none	0.0_6.0	0.517	1.06958	0.102988	219.777	0.108753	0.0229365	1.9948	-14.055	-56.3303	26.8833	1
PVR1	Body_size	none	1.0_2.0	0.584	1.02764	2.86473e-05	15.8182	0.108753	0.0229365	1.9948	-14.055	-56.3303	26.8833	1
PVR1	Body_size	none	1.0_3.0	0.565	1.15938	0.00180924	14.1954	0.108753	0.0229365	1.9948	-14.055	-56.3303	26.8833	1
PVR1	Body_size	none	1.0_4.0	0.559	1.04093	0.00206604	10.5443	0.108753	0.0229365	1.9948	-14.055	-56.3303	26.8833	1
PVR1	Body_size	none	1.0_5.0	0.561	1.1116	0.00039824	9.43518	0.108753	0.0229365	1.9948	-14.055	-56.3303	26.8833	1
PVR1	Body_size	none	1.0_6.0	0.516	1.04121	0.0947343	1445.77	0.108753	0.0229365	1.9948	-14.055	-56.3303	26.8833	1
PVR1	Body_size	none	2.0_3.0	0.6	1.02455	0.0972182	1273.31	0.108753	0.0229365	1.9948	-14.055	-56.3303	26.8833	1
PVR1	Body_size	none	2.0_4.0	0.552	1.51789	0.100239	798.954	0.108753	0.0229365	1.9948	-14.055	-56.3303	26.8833	1
PVR1	Body_size	none	2.0_5.0	0.548	1.14066	0.0944243	23079.2	0.108753	0.0229365	1.9948	-14.055	-56.3303	26.8833	1
PVR1	Body_size	none	2.0_6.0	0.566	1.15647	0.107055	3233.47	0.108753	0.0229365	1.9948	-14.055	-56.3303	26.8833	1
PVR1	Body_size	none	3.0_4.0	0.581	1.05217	0.0733049	2055.29	0.108753	0.0229365	1.9948	-14.055	-56.3303	26.8833	1
PVR1	Body_size	none	3.0_5.0	0.564	1.00139	0.0788452	80.3914	0.108753	0.0229365	1.9948	-14.055	-56.3303	26.8833	1
PVR1	Body_size	none	3.0_6.0	0.561	1.07266	0.0837058	225.065	0.108753	0.0229365	1.9948	-14.055	-56.3303	26.8833	1
PVR1	Body_size	none	4.0_5.0	0.544	1.08121	0.000587159	14.329	0.108753	0.0229365	1.9948	-14.055	-56.3303	26.8833	1
PVR1	Body_size	none	4.0_6.0	0.561	1.03402	0.000314215	13.3378	0.108753	0.0229365	1.9948	-14.055	-56.3303	26.8833	1
PVR1	Body_size	none	5.0_6.0	0.62	1.12792	0.00420495	13.3718	0.108753	0.0229365	1.9948	-14.055	-56.3303	26.8833	1
PVR2	Body_size	none	0.0_1.0	0.651	1.59659	0.144093	3644.92	0.110638	0.0160509	1.96018	-11.9889	-53.4115	23.9589	1
PVR2	Body_size	none	0.0_2.0	0.693	1.78606	0.117749	23822.7	0.110638	0.0160509	1.96018	-11.9889	-53.4115	23.9589	1
PVR2	Body_size	none	0.0_3.0	0.778	2.04715	0.221189	5796.78	0.110638	0.0160509	1.96018	-11.9889	-53.4115	23.9589	1
PVR2	Body_size	none	0.0_4.0	0.881	2.92679	0.188487	7083.94	0.110638	0.0160509	1.96018	-11.9889	-53.4115	23.9589	1
PVR2	Body_size	none	0.0_5.0	0.856	2.55068	0.198082	1450.97	0.110638	0.0160509	1.96018	-11.9889	-53.4115	23.9589	1
PVR2	Body_size	none	0.0_6.0	0.746	1.89018	0.246577	1165.63	0.110638	0.0160509	1.96018	-11.9889	-53.4115	23.9589	1
PVR2	Body_size	none	1.0_2.0	0.686	1.83207	0.140482	710.45	0.110638	0.0160509	1.96018	-11.9889	-53.4115	23.9589	1
PVR2	Body_size	none	1.0_3.0	0.752	1.91597	0.131448	1962.87	0.110638	0.0160509	1.96018	-11.9889	-53.4115	23.9589	1
PVR2	Body_size	none	1.0_4.0	0.865	2.76912	0.198834	1201.91	0.110638	0.0160509	1.96018	-11.9889	-53.4115	23.9589	1
PVR2	Body_size	none	1.0_5.0	0.826	2.43493	0.19221	1593.2	0.110638	0.0160509	1.96018	-11.9889	-53.4115	23.9589	1
PVR2	Body_size	none	1.0_6.0	0.72	1.85687	0.273358	966.267	0.110638	0.0160509	1.96018	-11.9889	-53.4115	23.9589	1
PVR2	Body_size	none	2.0_3.0	0.72	3.66426	0.223454	2486.87	0.110638	0.0160509	1.96018	-11.9889	-53.4115	23.9589	1
PVR2	Body_size	none	2.0_4.0	0.729	1.17015	0.00513975	14.8596	0.110638	0.0160509	1.96018	-11.9889	-53.4115	23.9589	1
PVR2	Body_size	none	2.0_5.0	0.685	1.73266	0.00659761	22.3032	0.110638	0.0160509	1.96018	-11.9889	-53.4115	23.9589	1
PVR2	Body_size	none	2.0_6.0	0.665	1.74981	0.15418	2419.01	0.110638	0.0160509	1.96018	-11.9889	-53.4115	23.9589	1
PVR2	Body_size	none	3.0_4.0	0.74	1.41363	0.0046698	17.5571	0.110638	0.0160509	1.96018	-11.9889	-53.4115	23.9589	1
PVR2	Body_size	none	3.0_5.0	0.706	2.03243	0.00362784	22.8095	0.110638	0.0160509	1.96018	-11.9889	-53.4115	23.9589	1
PVR2	Body_size	none	3.0_6.0	0.57	1.54878	0.144428	4254.33	0.110638	0.0160509	1.96018	-11.9889	-53.4115	23.9589	1
PVR2	Body_size	none	4.0_5.0	0.705	2.13933	0.00502493	27.1132	0.110638	0.0160509	1.96018	-11.9889	-53.4115	23.9589	1
PVR2	Body_size	none	4.0_6.0	0.671	1.74422	0.000376687	26.088	0.110638	0.0160509	1.96018	-11.9889	-53.4115	23.9589	1
PVR2	Body_size	none	5.0_6.0	0.71	1.79846	0.000591005	25.5802	0.110638	0.0160509	1.96018	-11.9889	-53.4115	23.9589	1
Time	Body_size	none	0.0_1.0	0.811	3.39243	0.220326	1394.29	0.0815089	0.0085986	2.22959	-8.20588	-34.6239	13.0161	6
Time	Body_size	none	0.0_2.0	0.819	3.05523	0.162814	58488.4	0.0815089	0.0085986	2.22959	-8.20588	-34.6239	13.0161	6
Time	Body_size	none	0.0_3.0	0.784	1.71003	0.140425	261.562	0.0815089	0.0085986	2.22959	-8.20588	-34.6239	13.0161	6
Time	Body_size	none	0.0_4.0	0.68	1.37184	0.143291	571.025	0.0815089	0.0085986	2.22959	-8.20588	-34.6239	13.0161	6
Time	Body_size	none	0.0_5.0	0.714	1.35565	0.196955	559.611	0.0815089	0.0085986	2.22959	-8.20588	-34.6239	13.0161	6
Time	Body_size	none	0.0_6.0	0.704	1.2297	0.270241	1476.36	0.0815089	0.0085986	2.22959	-8.20588	-34.6239	13.0161	6
Time	Body_size	none	1.0_2.0	0.758	2.59602	0.162956	1805.28	0.0815089	0.0085986	2.22959	-8.20588	-34.6239	13.0161	6
Time	Body_size	none	1.0_3.0	0.709	1.62025	0.137764	4400.67	0.0815089	0.0085986	2.22959	-8.20588	-34.6239	13.0161	6
Time	Body_size	none	1.0_4.0	0.67	1.58506	0.0147979	17.2518	0.0815089	0.0085986	2.22959	-8.20588	-34.6239	13.0161	6
Time	Body_size	none	1.0_5.0	0.665	1.29198	0.203687	348.682	0.0815089	0.0085986	2.22959	-8.20588	-34.6239	13.0161	6
Time	Body_size	none	1.0_6.0	0.628	1.21179	0.307218	293.193	0.0815089	0.0085986	2.22959	-8.20588	-34.6239	13.0161	6
Time	Body_size	none	2.0_3.0	0.594	1.42525	0.14064	234.139	0.0815089	0.0085986	2.22959	-8.20588	-34.6239	13.0161	6
Time	Body_size	none	2.0_4.0	0.711	1.95168	0.00293925	32.9299	0.0815089	0.0085986	2.22959	-8.20588	-34.6239	13.0161	6
Time	Body_size	none	2.0_5.0	0.633	1.08345	0.00986528	5.31414	0.0815089	0.0085986	2.22959	-8.20588	-34.6239	13.0161	6
Time	Body_size	none	2.0_6.0	0.564	1.12071	0.325111	7673.32	0.0815089	0.0085986	2.22959	-8.20588	-34.6239	13.0161	6
Time	Body_size	none	3.0_4.0	0.65	1.52289	0.00608882	24.8673	0.0815089	0.0085986	2.22959	-8.20588	-34.6239	13.0161	6
Time	Body_size	none	3.0_5.0	0.631	1.07681	0.00324267	8.02548	0.0815089	0.0085986	2.22959	-8.20588	-34.6239	13.0161	6
Time	Body_size	none	3.0_6.0	0.622	1.00505	0.00186184	4.43696	0.0815089	0.0085986	2.22959	-8.20588	-34.6239	13.0161	6
Time	Body_size	none	4.0_5.0	0.595	1.1294	0.167709	269.814	0.0815089	0.0085986	2.22959	-8.20588	-34.6239	13.0161	6
Time	Body_size	none	4.0_6.0	0.564	1.08836	0.246703	868.121	0.0815089	0.0085986	2.22959	-8.20588	-34.6239	13.0161	6
Time	Body_size	none	5.0_6.0	0.559	1.09609	0.000562108	8.67653	0.0815089	0.0085986	2.22959	-8.20588	-34.6239	13.0161	6
Island	Paleotemperature	none	none	0.749	1.65742	0.428396	757.551	0.0774271	0.00455531	2.1909	-6.2096	-25.1559	7.84399	11
Island	PVR1	none	none	0.619	1.10439	0.51767	27.9733	0.070358	0.00503164	2.54047	-3.71252	-30.6729	21.5076	15
Island	PVR2	none	none	0.504	1.00016	0.7582	1.58613	0.0710814	0.00458239	2.36579	-4.03826	-30.1761	19.8174	14
Island	Time	none	none	0.733	1.17974	0.648683	15.4639	0.0546499	0.00232848	2.23706	-8.15302	-27.5843	6.69965	12
Paleotemperature	PVR1	none	none	0.734	1.63499	0.621969	136.028	0.0954576	0.0162015	1.82281	-7.71774	-30.8936	12.9245	8
Paleotemperature	PVR2	none	none	0.599	4.01733	1.55788	924.393	0.0903446	0.0165403	2.19385	-3.78601	-23.9675	14.3379	13
Paleotemperature	Time	none	none	0.782	2.07398	0.851968	88.8345	0.0679143	0.00741668	2.78956	-6.47242	-27.0629	10.0789	10
PVR1	PVR2	none	none	0.597	3.96338	1.5702	93.1465	0.139041	0.0202534	2.33564	-13.8058	-68.3818	37.829	2
PVR1	Time	none	none	0.854	1.85748	0.80207	40.9404	0.0776028	0.00580974	1.89267	-6.42934	-38.6908	22.9817	9
PVR2	Time	none	none	0.85	4.89748	2.01226	173.993	0.0729395	0.00769724	1.89662	-9.92358	-41.1426	15.8832	5

## Sheet: Extinction_combined
Predictor1	Predictor2	Predictor1_State	Predictor2_State	Marginal_Probability	Magnitude_Effect	Magnitude_Effect_Lwr	Magnitude_Effect_Upr	SHAP	SHAP_lwr	SHAP_upr	Delta_likelihood	Delta_likelihood_lwr	Delta_likelihood_upr	Rank
Body_size	none	0_1	none	0.527	1.04642	0.589733	1.64186	0.159127	0.0775272	0.256443	-41.3783	-108.38	36.2126	4
Body_size	none	0_2	none	0.552	1.19662	0.11452	2.28814	0.159127	0.0775272	0.256443	-41.3783	-108.38	36.2126	4
Body_size	none	0_3	none	0.691	1.73857	0.0111512	4.03309	0.159127	0.0775272	0.256443	-41.3783	-108.38	36.2126	4
Body_size	none	0_4	none	0.841	2.47971	0.0050414	5.76264	0.159127	0.0775272	0.256443	-41.3783	-108.38	36.2126	4
Body_size	none	0_5	none	0.851	3.44824	0.016726	9.76621	0.159127	0.0775272	0.256443	-41.3783	-108.38	36.2126	4
Body_size	none	0_6	none	0.829	4.28966	0.0175264	12.9316	0.159127	0.0775272	0.256443	-41.3783	-108.38	36.2126	4
Body_size	none	1_2	none	0.561	1.07865	0.403394	1.74986	0.159127	0.0775272	0.256443	-41.3783	-108.38	36.2126	4
Body_size	none	1_3	none	0.724	1.60849	0.154881	3.46912	0.159127	0.0775272	0.256443	-41.3783	-108.38	36.2126	4
Body_size	none	1_4	none	0.868	2.3303	0.00415852	4.99726	0.159127	0.0775272	0.256443	-41.3783	-108.38	36.2126	4
Body_size	none	1_5	none	0.873	3.25186	0.0137968	8.46261	0.159127	0.0775272	0.256443	-41.3783	-108.38	36.2126	4
Body_size	none	1_6	none	0.854	3.98862	0.0144571	11.0264	0.159127	0.0775272	0.256443	-41.3783	-108.38	36.2126	4
Body_size	none	2_3	none	0.796	1.45444	0.236025	2.77861	0.159127	0.0775272	0.256443	-41.3783	-108.38	36.2126	4
Body_size	none	2_4	none	0.887	2.17892	0.0481604	4.25036	0.159127	0.0775272	0.256443	-41.3783	-108.38	36.2126	4
Body_size	none	2_5	none	0.88	3.06633	0.0867497	7.20317	0.159127	0.0775272	0.256443	-41.3783	-108.38	36.2126	4
Body_size	none	2_6	none	0.863	3.67942	0.0322856	9.68634	0.159127	0.0775272	0.256443	-41.3783	-108.38	36.2126	4
Body_size	none	3_4	none	0.823	1.56043	0.325575	2.78423	0.159127	0.0775272	0.256443	-41.3783	-108.38	36.2126	4
Body_size	none	3_5	none	0.829	2.36863	0.193599	5.30472	0.159127	0.0775272	0.256443	-41.3783	-108.38	36.2126	4
Body_size	none	3_6	none	0.809	2.69542	0.0711542	6.60459	0.159127	0.0775272	0.256443	-41.3783	-108.38	36.2126	4
Body_size	none	4_5	none	0.675	1.53658	0.356183	3.02615	0.159127	0.0775272	0.256443	-41.3783	-108.38	36.2126	4
Body_size	none	4_6	none	0.653	1.79109	0.132353	3.76661	0.159127	0.0775272	0.256443	-41.3783	-108.38	36.2126	4
Body_size	none	5_6	none	0.553	1.20251	0.286313	2.29675	0.159127	0.0775272	0.256443	-41.3783	-108.38	36.2126	4
Island	none	0_1	none	0.82	1.29106	0.522399	9.26609	0.069008	0.0152387	0.137525	-24.7574	-71.5255	8.13697	6
Paleotemperature	none	none	none	0.683	1.44654	0.106372	2.77628	0.10717	0.0479605	0.173742	-13.8371	-41.7888	14.8867	7
Humans	none	None_Early	none	0.994	3.75434	1.81771	15.0043	0.450765	0.179683	0.733848	-49.2453	-101.998	-2.43046	1
Humans	none	None_Modern	none	0.999	7.7645	3.55904	100.205	0.450765	0.179683	0.733848	-49.2453	-101.998	-2.43046	1
Humans	none	Early_Modern	none	0.993	2.06235	1.25597	4.44541	0.450765	0.179683	0.733848	-49.2453	-101.998	-2.43046	1
PVR1	none	none	none	0.838	2.54114	0.0636722	5.87346	0.175387	0.0531894	0.313721	-55.5346	-209.865	104.705	3
PVR2	none	none	none	0.914	4.76052	0.160281	11.9771	0.171504	0.0450748	0.317046	-62.5724	-212.713	52.2969	2
Time	none	none	none	0.966	5.1116	0.346157	13.0022	0.135168	0.0235769	0.281672	-33.822	-105.829	40.3682	5
Body_size	Island	0.0_1.0	0.0_1.0	0.639	-11.7805	0.237438	-0.443567	0.168989	0.0127879	7.66657	-3.89946	-30.9915	20.1395	14
Body_size	Island	0.0_2.0	0.0_1.0	0.577	2.81845	-3.74072	12.616	0.168989	0.0127879	7.66657	-3.89946	-30.9915	20.1395	14
Body_size	Island	0.0_3.0	0.0_1.0	0.515	1.09605	-12.3503	11.9955	0.168989	0.0127879	7.66657	-3.89946	-30.9915	20.1395	14
Body_size	Island	0.0_4.0	0.0_1.0	0.534	-0.125909	0.0736094	-0.055634	0.168989	0.0127879	7.66657	-3.89946	-30.9915	20.1395	14
Body_size	Island	0.0_5.0	0.0_1.0	NA	NA	NA	NA	0.168989	0.0127879	7.66657	-3.89946	-30.9915	20.1395	14
Body_size	Island	0.0_6.0	0.0_1.0	NA	NA	NA	NA	0.168989	0.0127879	7.66657	-3.89946	-30.9915	20.1395	14
Body_size	Island	1.0_2.0	0.0_1.0	0.532	2.02399	-3.7488	5.79235	0.168989	0.0127879	7.66657	-3.89946	-30.9915	20.1395	14
Body_size	Island	1.0_3.0	0.0_1.0	0.512	1.09792	0.0886799	-0.114973	0.168989	0.0127879	7.66657	-3.89946	-30.9915	20.1395	14
Body_size	Island	1.0_4.0	0.0_1.0	0.575	-0.0972827	0.0529588	-0.0794917	0.168989	0.0127879	7.66657	-3.89946	-30.9915	20.1395	14
Body_size	Island	1.0_5.0	0.0_1.0	NA	NA	NA	NA	0.168989	0.0127879	7.66657	-3.89946	-30.9915	20.1395	14
Body_size	Island	1.0_6.0	0.0_1.0	NA	NA	NA	NA	0.168989	0.0127879	7.66657	-3.89946	-30.9915	20.1395	14
Body_size	Island	2.0_3.0	0.0_1.0	0.518	1.14718	0.135954	-0.165668	0.168989	0.0127879	7.66657	-3.89946	-30.9915	20.1395	14
Body_size	Island	2.0_4.0	0.0_1.0	0.558	-0.107789	0.0658424	-0.089259	0.168989	0.0127879	7.66657	-3.89946	-30.9915	20.1395	14
Body_size	Island	2.0_5.0	0.0_1.0	NA	NA	NA	NA	0.168989	0.0127879	7.66657	-3.89946	-30.9915	20.1395	14
Body_size	Island	2.0_6.0	0.0_1.0	NA	NA	NA	NA	0.168989	0.0127879	7.66657	-3.89946	-30.9915	20.1395	14
Body_size	Island	3.0_4.0	0.0_1.0	0.547	-0.124158	0.103346	-0.185723	0.168989	0.0127879	7.66657	-3.89946	-30.9915	20.1395	14
Body_size	Island	3.0_5.0	0.0_1.0	NA	NA	NA	NA	0.168989	0.0127879	7.66657	-3.89946	-30.9915	20.1395	14
Body_size	Island	3.0_6.0	0.0_1.0	NA	NA	NA	NA	0.168989	0.0127879	7.66657	-3.89946	-30.9915	20.1395	14
Body_size	Island	4.0_5.0	0.0_1.0	NA	NA	NA	NA	0.168989	0.0127879	7.66657	-3.89946	-30.9915	20.1395	14
Body_size	Island	4.0_6.0	0.0_1.0	NA	NA	NA	NA	0.168989	0.0127879	7.66657	-3.89946	-30.9915	20.1395	14
Body_size	Island	5.0_6.0	0.0_1.0	NA	NA	NA	NA	0.168989	0.0127879	7.66657	-3.89946	-30.9915	20.1395	14
Paleotemperature	Body_size	none	0.0_1.0	0.554	1.18778	0.0813443	4448.33	0.193616	0.0373266	7.22128	-5.86302	-28.0653	15.0591	9
Paleotemperature	Body_size	none	0.0_2.0	0.572	1.25306	0.00150808	21.3209	0.193616	0.0373266	7.22128	-5.86302	-28.0653	15.0591	9
Paleotemperature	Body_size	none	0.0_3.0	0.675	1.40082	0.00187779	15.178	0.193616	0.0373266	7.22128	-5.86302	-28.0653	15.0591	9
Paleotemperature	Body_size	none	0.0_4.0	0.64	1.44995	0.00226229	15.8762	0.193616	0.0373266	7.22128	-5.86302	-28.0653	15.0591	9
Paleotemperature	Body_size	none	0.0_5.0	0.628	1.36258	0.0001034	17.0417	0.193616	0.0373266	7.22128	-5.86302	-28.0653	15.0591	9
Paleotemperature	Body_size	none	0.0_6.0	0.608	1.26048	0.000685093	12.1377	0.193616	0.0373266	7.22128	-5.86302	-28.0653	15.0591	9
Paleotemperature	Body_size	none	1.0_2.0	0.628	1.68692	0.000123019	27.4642	0.193616	0.0373266	7.22128	-5.86302	-28.0653	15.0591	9
Paleotemperature	Body_size	none	1.0_3.0	0.681	1.58743	0.0027782	25.4591	0.193616	0.0373266	7.22128	-5.86302	-28.0653	15.0591	9
Paleotemperature	Body_size	none	1.0_4.0	0.67	1.62387	0.00233396	14.8843	0.193616	0.0373266	7.22128	-5.86302	-28.0653	15.0591	9
Paleotemperature	Body_size	none	1.0_5.0	0.636	1.43589	0.00603287	15.1736	0.193616	0.0373266	7.22128	-5.86302	-28.0653	15.0591	9
Paleotemperature	Body_size	none	1.0_6.0	0.618	1.31646	0.00243737	10.9746	0.193616	0.0373266	7.22128	-5.86302	-28.0653	15.0591	9
Paleotemperature	Body_size	none	2.0_3.0	0.684	1.77121	0.000270287	23.2739	0.193616	0.0373266	7.22128	-5.86302	-28.0653	15.0591	9
Paleotemperature	Body_size	none	2.0_4.0	0.676	1.68439	0.00224033	16.847	0.193616	0.0373266	7.22128	-5.86302	-28.0653	15.0591	9
Paleotemperature	Body_size	none	2.0_5.0	0.644	1.35634	0.0030746	16.632	0.193616	0.0373266	7.22128	-5.86302	-28.0653	15.0591	9
Paleotemperature	Body_size	none	2.0_6.0	0.609	1.27239	0.00146189	11.3728	0.193616	0.0373266	7.22128	-5.86302	-28.0653	15.0591	9
Paleotemperature	Body_size	none	3.0_4.0	0.688	1.72738	0.00351232	23.562	0.193616	0.0373266	7.22128	-5.86302	-28.0653	15.0591	9
Paleotemperature	Body_size	none	3.0_5.0	0.629	1.22709	0.00383291	15.9426	0.193616	0.0373266	7.22128	-5.86302	-28.0653	15.0591	9
Paleotemperature	Body_size	none	3.0_6.0	0.605	1.09658	0.00393585	13.507	0.193616	0.0373266	7.22128	-5.86302	-28.0653	15.0591	9
Paleotemperature	Body_size	none	4.0_5.0	0.637	1.27741	0.000164834	13.9493	0.193616	0.0373266	7.22128	-5.86302	-28.0653	15.0591	9
Paleotemperature	Body_size	none	4.0_6.0	0.638	1.38343	0.00128546	19.0276	0.193616	0.0373266	7.22128	-5.86302	-28.0653	15.0591	9
Paleotemperature	Body_size	none	5.0_6.0	0.559	1.20307	0.0924359	4023.22	0.193616	0.0373266	7.22128	-5.86302	-28.0653	15.0591	9
Body_size	Humans	0.0_1.0	None_Early	0.749	1.1917	0.641171	3.9279	0.191386	0.0423377	6.40188	-4.81026	-25.4581	12.867	10
Body_size	Humans	0.0_1.0	None_Modern	NA	NA	NA	NA	0.191386	0.0423377	6.40188	-4.81026	-25.4581	12.867	10
Body_size	Humans	0.0_1.0	Early_Modern	NA	NA	NA	NA	0.191386	0.0423377	6.40188	-4.81026	-25.4581	12.867	10
Body_size	Humans	0.0_2.0	None_Early	0.722	1.08105	0.450278	-7.68896	0.191386	0.0423377	6.40188	-4.81026	-25.4581	12.867	10
Body_size	Humans	0.0_2.0	None_Modern	NA	NA	NA	NA	0.191386	0.0423377	6.40188	-4.81026	-25.4581	12.867	10
Body_size	Humans	0.0_2.0	Early_Modern	NA	NA	NA	NA	0.191386	0.0423377	6.40188	-4.81026	-25.4581	12.867	10
Body_size	Humans	0.0_3.0	None_Early	0.675	1.3188	-0.326709	3.15484	0.191386	0.0423377	6.40188	-4.81026	-25.4581	12.867	10
Body_size	Humans	0.0_3.0	None_Modern	NA	NA	NA	NA	0.191386	0.0423377	6.40188	-4.81026	-25.4581	12.867	10
Body_size	Humans	0.0_3.0	Early_Modern	NA	NA	NA	NA	0.191386	0.0423377	6.40188	-4.81026	-25.4581	12.867	10
Body_size	Humans	0.0_4.0	None_Early	0.608	1.25666	-0.137561	4.22172	0.191386	0.0423377	6.40188	-4.81026	-25.4581	12.867	10
Body_size	Humans	0.0_4.0	None_Modern	NA	NA	NA	NA	0.191386	0.0423377	6.40188	-4.81026	-25.4581	12.867	10
Body_size	Humans	0.0_4.0	Early_Modern	NA	NA	NA	NA	0.191386	0.0423377	6.40188	-4.81026	-25.4581	12.867	10
Body_size	Humans	0.0_5.0	None_Early	0.56	1.54048	-0.478437	5.5661	0.191386	0.0423377	6.40188	-4.81026	-25.4581	12.867	10
Body_size	Humans	0.0_5.0	None_Modern	NA	NA	NA	NA	0.191386	0.0423377	6.40188	-4.81026	-25.4581	12.867	10
Body_size	Humans	0.0_5.0	Early_Modern	NA	NA	NA	NA	0.191386	0.0423377	6.40188	-4.81026	-25.4581	12.867	10
Body_size	Humans	0.0_6.0	None_Early	0.538	1.41956	-0.511875	8.45635	0.191386	0.0423377	6.40188	-4.81026	-25.4581	12.867	10
Body_size	Humans	0.0_6.0	None_Modern	NA	NA	NA	NA	0.191386	0.0423377	6.40188	-4.81026	-25.4581	12.867	10
Body_size	Humans	0.0_6.0	Early_Modern	NA	NA	NA	NA	0.191386	0.0423377	6.40188	-4.81026	-25.4581	12.867	10
Body_size	Humans	1.0_2.0	None_Early	0.661	1.02581	0.551973	7.15009	0.191386	0.0423377	6.40188	-4.81026	-25.4581	12.867	10
Body_size	Humans	1.0_2.0	None_Modern	NA	NA	NA	NA	0.191386	0.0423377	6.40188	-4.81026	-25.4581	12.867	10
Body_size	Humans	1.0_2.0	Early_Modern	NA	NA	NA	NA	0.191386	0.0423377	6.40188	-4.81026	-25.4581	12.867	10
Body_size	Humans	1.0_3.0	None_Early	0.604	1.31423	-0.203757	3.05309	0.191386	0.0423377	6.40188	-4.81026	-25.4581	12.867	10
Body_size	Humans	1.0_3.0	None_Modern	NA	NA	NA	NA	0.191386	0.0423377	6.40188	-4.81026	-25.4581	12.867	10
Body_size	Humans	1.0_3.0	Early_Modern	NA	NA	NA	NA	0.191386	0.0423377	6.40188	-4.81026	-25.4581	12.867	10
Body_size	Humans	1.0_4.0	None_Early	0.519	1.36854	-0.197499	3.82596	0.191386	0.0423377	6.40188	-4.81026	-25.4581	12.867	10
Body_size	Humans	1.0_4.0	None_Modern	0.629	1.01369	0.474322	-346.436	0.191386	0.0423377	6.40188	-4.81026	-25.4581	12.867	10
Body_size	Humans	1.0_4.0	Early_Modern	0.691	1.17512	0.311128	-3.51656	0.191386	0.0423377	6.40188	-4.81026	-25.4581	12.867	10
Body_size	Humans	1.0_5.0	None_Early	0.54	1.65759	-0.289361	4.98687	0.191386	0.0423377	6.40188	-4.81026	-25.4581	12.867	10
Body_size	Humans	1.0_5.0	None_Modern	0.559	1.12894	-0.0395943	2.79461	0.191386	0.0423377	6.40188	-4.81026	-25.4581	12.867	10
Body_size	Humans	1.0_5.0	Early_Modern	0.63	1.02558	-0.184845	4.80385	0.191386	0.0423377	6.40188	-4.81026	-25.4581	12.867	10
Body_size	Humans	1.0_6.0	None_Early	0.635	1.61573	-0.185082	8.59389	0.191386	0.0423377	6.40188	-4.81026	-25.4581	12.867	10
Body_size	Humans	1.0_6.0	None_Modern	0.562	3.66707	-0.0476796	4.30642	0.191386	0.0423377	6.40188	-4.81026	-25.4581	12.867	10
Body_size	Humans	1.0_6.0	Early_Modern	0.559	1.45047	-0.202532	7.02733	0.191386	0.0423377	6.40188	-4.81026	-25.4581	12.867	10
Body_size	Humans	2.0_3.0	None_Early	0.527	1.20244	0.100967	2.28287	0.191386	0.0423377	6.40188	-4.81026	-25.4581	12.867	10
Body_size	Humans	2.0_3.0	None_Modern	NA	NA	NA	NA	0.191386	0.0423377	6.40188	-4.81026	-25.4581	12.867	10
Body_size	Humans	2.0_3.0	Early_Modern	NA	NA	NA	NA	0.191386	0.0423377	6.40188	-4.81026	-25.4581	12.867	10
Body_size	Humans	2.0_4.0	None_Early	0.564	1.38377	0.0393192	3.63901	0.191386	0.0423377	6.40188	-4.81026	-25.4581	12.867	10
Body_size	Humans	2.0_4.0	None_Modern	NA	NA	NA	NA	0.191386	0.0423377	6.40188	-4.81026	-25.4581	12.867	10
Body_size	Humans	2.0_4.0	Early_Modern	NA	NA	NA	NA	0.191386	0.0423377	6.40188	-4.81026	-25.4581	12.867	10
Body_size	Humans	2.0_5.0	None_Early	0.615	1.71227	-0.330339	4.82548	0.191386	0.0423377	6.40188	-4.81026	-25.4581	12.867	10
Body_size	Humans	2.0_5.0	None_Modern	NA	NA	NA	NA	0.191386	0.0423377	6.40188	-4.81026	-25.4581	12.867	10
Body_size	Humans	2.0_5.0	Early_Modern	NA	NA	NA	NA	0.191386	0.0423377	6.40188	-4.81026	-25.4581	12.867	10
Body_size	Humans	2.0_6.0	None_Early	0.706	1.97778	-0.313767	7.76452	0.191386	0.0423377	6.40188	-4.81026	-25.4581	12.867	10
Body_size	Humans	2.0_6.0	None_Modern	NA	NA	NA	NA	0.191386	0.0423377	6.40188	-4.81026	-25.4581	12.867	10
Body_size	Humans	2.0_6.0	Early_Modern	NA	NA	NA	NA	0.191386	0.0423377	6.40188	-4.81026	-25.4581	12.867	10
Body_size	Humans	3.0_4.0	None_Early	0.595	1.24436	0.0519995	2.75043	0.191386	0.0423377	6.40188	-4.81026	-25.4581	12.867	10
Body_size	Humans	3.0_4.0	None_Modern	NA	NA	NA	NA	0.191386	0.0423377	6.40188	-4.81026	-25.4581	12.867	10
Body_size	Humans	3.0_4.0	Early_Modern	NA	NA	NA	NA	0.191386	0.0423377	6.40188	-4.81026	-25.4581	12.867	10
Body_size	Humans	3.0_5.0	None_Early	0.665	1.77785	0.0439677	4.68384	0.191386	0.0423377	6.40188	-4.81026	-25.4581	12.867	10
Body_size	Humans	3.0_5.0	None_Modern	NA	NA	NA	NA	0.191386	0.0423377	6.40188	-4.81026	-25.4581	12.867	10
Body_size	Humans	3.0_5.0	Early_Modern	NA	NA	NA	NA	0.191386	0.0423377	6.40188	-4.81026	-25.4581	12.867	10
Body_size	Humans	3.0_6.0	None_Early	0.748	2.62001	-0.0203135	7.28454	0.191386	0.0423377	6.40188	-4.81026	-25.4581	12.867	10
Body_size	Humans	3.0_6.0	None_Modern	NA	NA	NA	NA	0.191386	0.0423377	6.40188	-4.81026	-25.4581	12.867	10
Body_size	Humans	3.0_6.0	Early_Modern	NA	NA	NA	NA	0.191386	0.0423377	6.40188	-4.81026	-25.4581	12.867	10
Body_size	Humans	4.0_5.0	None_Early	0.629	1.40092	0.160632	2.98013	0.191386	0.0423377	6.40188	-4.81026	-25.4581	12.867	10
Body_size	Humans	4.0_5.0	None_Modern	0.639	1.23433	0.336902	2.30366	0.191386	0.0423377	6.40188	-4.81026	-25.4581	12.867	10
Body_size	Humans	4.0_5.0	Early_Modern	0.573	1.34078	0.0621948	3.56434	0.191386	0.0423377	6.40188	-4.81026	-25.4581	12.867	10
Body_size	Humans	4.0_6.0	None_Early	0.719	3.82838	0.075606	6.27637	0.191386	0.0423377	6.40188	-4.81026	-25.4581	12.867	10
Body_size	Humans	4.0_6.0	None_Modern	0.731	2.52715	0.256365	4.16091	0.191386	0.0423377	6.40188	-4.81026	-25.4581	12.867	10
Body_size	Humans	4.0_6.0	Early_Modern	0.655	1.66292	-0.185168	6.04882	0.191386	0.0423377	6.40188	-4.81026	-25.4581	12.867	10
Body_size	Humans	5.0_6.0	None_Early	0.696	2.46319	0.195699	3.74259	0.191386	0.0423377	6.40188	-4.81026	-25.4581	12.867	10
Body_size	Humans	5.0_6.0	None_Modern	0.743	1.43015	0.443207	2.55414	0.191386	0.0423377	6.40188	-4.81026	-25.4581	12.867	10
Body_size	Humans	5.0_6.0	Early_Modern	0.667	1.26561	0.216855	3.82683	0.191386	0.0423377	6.40188	-4.81026	-25.4581	12.867	10
PVR1	Body_size	none	0.0_1.0	0.512	1.02714	0.0637795	1630.61	0.217412	0.0289552	7.00407	-18.9542	-81.4883	50.3524	3
PVR1	Body_size	none	0.0_2.0	0.574	1.08034	0.0426718	16082.6	0.217412	0.0289552	7.00407	-18.9542	-81.4883	50.3524	3
PVR1	Body_size	none	0.0_3.0	0.541	1.03868	0.152285	361.867	0.217412	0.0289552	7.00407	-18.9542	-81.4883	50.3524	3
PVR1	Body_size	none	0.0_4.0	0.694	1.56919	0.00152515	18.558	0.217412	0.0289552	7.00407	-18.9542	-81.4883	50.3524	3
PVR1	Body_size	none	0.0_5.0	0.737	1.65061	0.00526539	22.8582	0.217412	0.0289552	7.00407	-18.9542	-81.4883	50.3524	3
PVR1	Body_size	none	0.0_6.0	0.681	1.5268	0.00400141	19.1564	0.217412	0.0289552	7.00407	-18.9542	-81.4883	50.3524	3
PVR1	Body_size	none	1.0_2.0	0.588	1.1831	0.0482159	4102.72	0.217412	0.0289552	7.00407	-18.9542	-81.4883	50.3524	3
PVR1	Body_size	none	1.0_3.0	0.545	1.06032	0.128264	6860.15	0.217412	0.0289552	7.00407	-18.9542	-81.4883	50.3524	3
PVR1	Body_size	none	1.0_4.0	0.718	1.61084	0.000392813	19.9555	0.217412	0.0289552	7.00407	-18.9542	-81.4883	50.3524	3
PVR1	Body_size	none	1.0_5.0	0.765	1.85363	0.00150084	25.4947	0.217412	0.0289552	7.00407	-18.9542	-81.4883	50.3524	3
PVR1	Body_size	none	1.0_6.0	0.715	1.64334	0.00900669	24.9203	0.217412	0.0289552	7.00407	-18.9542	-81.4883	50.3524	3
PVR1	Body_size	none	2.0_3.0	0.586	1.58512	0.00123757	22.2709	0.217412	0.0289552	7.00407	-18.9542	-81.4883	50.3524	3
PVR1	Body_size	none	2.0_4.0	0.768	2.09977	0.00292762	24.6356	0.217412	0.0289552	7.00407	-18.9542	-81.4883	50.3524	3
PVR1	Body_size	none	2.0_5.0	0.8	1.91671	0.00176596	33.3482	0.217412	0.0289552	7.00407	-18.9542	-81.4883	50.3524	3
PVR1	Body_size	none	2.0_6.0	0.75	1.87501	0.0024243	28.3668	0.217412	0.0289552	7.00407	-18.9542	-81.4883	50.3524	3
PVR1	Body_size	none	3.0_4.0	0.799	2.2626	0.00245059	30.6059	0.217412	0.0289552	7.00407	-18.9542	-81.4883	50.3524	3
PVR1	Body_size	none	3.0_5.0	0.784	1.97099	0.00136807	30.2963	0.217412	0.0289552	7.00407	-18.9542	-81.4883	50.3524	3
PVR1	Body_size	none	3.0_6.0	0.718	1.59275	0.00158442	20.9695	0.217412	0.0289552	7.00407	-18.9542	-81.4883	50.3524	3
PVR1	Body_size	none	4.0_5.0	0.629	1.07896	0.000910032	15.3267	0.217412	0.0289552	7.00407	-18.9542	-81.4883	50.3524	3
PVR1	Body_size	none	4.0_6.0	0.623	1.28475	0.000310111	16.3161	0.217412	0.0289552	7.00407	-18.9542	-81.4883	50.3524	3
PVR1	Body_size	none	5.0_6.0	0.678	1.74022	0.00062537	34.5863	0.217412	0.0289552	7.00407	-18.9542	-81.4883	50.3524	3
PVR2	Body_size	none	0.0_1.0	0.519	1.406	0.00395027	19.5935	0.184908	0.035566	5.66201	-15.7202	-73.9458	38.4203	5
PVR2	Body_size	none	0.0_2.0	0.559	1.48364	0.00304805	19.2912	0.184908	0.035566	5.66201	-15.7202	-73.9458	38.4203	5
PVR2	Body_size	none	0.0_3.0	0.525	1.41162	0.000945965	20.0572	0.184908	0.035566	5.66201	-15.7202	-73.9458	38.4203	5
PVR2	Body_size	none	0.0_4.0	0.561	1.00206	0.199083	3530.3	0.184908	0.035566	5.66201	-15.7202	-73.9458	38.4203	5
PVR2	Body_size	none	0.0_5.0	0.6	1.04732	0.119726	98.3064	0.184908	0.035566	5.66201	-15.7202	-73.9458	38.4203	5
PVR2	Body_size	none	0.0_6.0	0.584	1.0728	0.14183	117.422	0.184908	0.035566	5.66201	-15.7202	-73.9458	38.4203	5
PVR2	Body_size	none	1.0_2.0	0.568	1.58477	0.00474259	19.2281	0.184908	0.035566	5.66201	-15.7202	-73.9458	38.4203	5
PVR2	Body_size	none	1.0_3.0	0.536	1.3302	0.000767632	16.17	0.184908	0.035566	5.66201	-15.7202	-73.9458	38.4203	5
PVR2	Body_size	none	1.0_4.0	0.55	1.05663	0.12283	3567.7	0.184908	0.035566	5.66201	-15.7202	-73.9458	38.4203	5
PVR2	Body_size	none	1.0_5.0	0.602	1.00399	0.13218	984.79	0.184908	0.035566	5.66201	-15.7202	-73.9458	38.4203	5
PVR2	Body_size	none	1.0_6.0	0.589	1.05483	0.142948	385.155	0.184908	0.035566	5.66201	-15.7202	-73.9458	38.4203	5
PVR2	Body_size	none	2.0_3.0	0.663	2.91672	0.00673708	45.516	0.184908	0.035566	5.66201	-15.7202	-73.9458	38.4203	5
PVR2	Body_size	none	2.0_4.0	0.773	3.26482	0.00146859	52.5198	0.184908	0.035566	5.66201	-15.7202	-73.9458	38.4203	5
PVR2	Body_size	none	2.0_5.0	0.714	2.91838	0.00469444	42.7795	0.184908	0.035566	5.66201	-15.7202	-73.9458	38.4203	5
PVR2	Body_size	none	2.0_6.0	0.617	1.02462	0.137317	689.999	0.184908	0.035566	5.66201	-15.7202	-73.9458	38.4203	5
PVR2	Body_size	none	3.0_4.0	0.755	2.35205	0.00209321	30.0266	0.184908	0.035566	5.66201	-15.7202	-73.9458	38.4203	5
PVR2	Body_size	none	3.0_5.0	0.676	2.52947	0.000381245	29.8702	0.184908	0.035566	5.66201	-15.7202	-73.9458	38.4203	5
PVR2	Body_size	none	3.0_6.0	0.61	1.15701	0.0832307	7166.65	0.184908	0.035566	5.66201	-15.7202	-73.9458	38.4203	5
PVR2	Body_size	none	4.0_5.0	0.649	1.00303	0.000669179	11.5367	0.184908	0.035566	5.66201	-15.7202	-73.9458	38.4203	5
PVR2	Body_size	none	4.0_6.0	0.539	1.4572	0.101753	219.056	0.184908	0.035566	5.66201	-15.7202	-73.9458	38.4203	5
PVR2	Body_size	none	5.0_6.0	0.569	1.18578	0.129827	5668.97	0.184908	0.035566	5.66201	-15.7202	-73.9458	38.4203	5
Time	Body_size	none	0.0_1.0	0.51	1.56243	0.00480649	26.8272	0.155468	0.0219705	6.46864	-13.8778	-48.1605	17.1999	12
Time	Body_size	none	0.0_2.0	0.503	1.7546	0.00374834	23.3802	0.155468	0.0219705	6.46864	-13.8778	-48.1605	17.1999	12
Time	Body_size	none	0.0_3.0	0.526	1.33963	7.3631e-05	9.18498	0.155468	0.0219705	6.46864	-13.8778	-48.1605	17.1999	12
Time	Body_size	none	0.0_4.0	0.539	1.3218	0.000598281	10.41	0.155468	0.0219705	6.46864	-13.8778	-48.1605	17.1999	12
Time	Body_size	none	0.0_5.0	0.583	1.0945	0.00370981	5.20212	0.155468	0.0219705	6.46864	-13.8778	-48.1605	17.1999	12
Time	Body_size	none	0.0_6.0	0.507	1.2135	0.00546313	6.28426	0.155468	0.0219705	6.46864	-13.8778	-48.1605	17.1999	12
Time	Body_size	none	1.0_2.0	0.507	1.61935	0.00207373	20.7313	0.155468	0.0219705	6.46864	-13.8778	-48.1605	17.1999	12
Time	Body_size	none	1.0_3.0	0.515	1.34995	0.000603187	9.7161	0.155468	0.0219705	6.46864	-13.8778	-48.1605	17.1999	12
Time	Body_size	none	1.0_4.0	0.53	1.28806	0.000569998	12.1927	0.155468	0.0219705	6.46864	-13.8778	-48.1605	17.1999	12
Time	Body_size	none	1.0_5.0	0.548	1.13649	0.00179137	5.01111	0.155468	0.0219705	6.46864	-13.8778	-48.1605	17.1999	12
Time	Body_size	none	1.0_6.0	0.531	1.22473	0.00131349	6.33356	0.155468	0.0219705	6.46864	-13.8778	-48.1605	17.1999	12
Time	Body_size	none	2.0_3.0	0.51	1.34914	0.00263388	9.45973	0.155468	0.0219705	6.46864	-13.8778	-48.1605	17.1999	12
Time	Body_size	none	2.0_4.0	0.515	1.24329	0.00600635	11.1254	0.155468	0.0219705	6.46864	-13.8778	-48.1605	17.1999	12
Time	Body_size	none	2.0_5.0	0.542	1.1305	0.00111399	6.28278	0.155468	0.0219705	6.46864	-13.8778	-48.1605	17.1999	12
Time	Body_size	none	2.0_6.0	0.547	1.26417	0.00728834	5.33673	0.155468	0.0219705	6.46864	-13.8778	-48.1605	17.1999	12
Time	Body_size	none	3.0_4.0	0.539	1.13473	0.00349977	4.66176	0.155468	0.0219705	6.46864	-13.8778	-48.1605	17.1999	12
Time	Body_size	none	3.0_5.0	0.519	1.11884	0.00324715	3.679	0.155468	0.0219705	6.46864	-13.8778	-48.1605	17.1999	12
Time	Body_size	none	3.0_6.0	0.59	1.40358	0.00959195	6.9894	0.155468	0.0219705	6.46864	-13.8778	-48.1605	17.1999	12
Time	Body_size	none	4.0_5.0	0.509	1.32897	0.140765	730.189	0.155468	0.0219705	6.46864	-13.8778	-48.1605	17.1999	12
Time	Body_size	none	4.0_6.0	0.665	1.69225	0.00622128	21.9025	0.155468	0.0219705	6.46864	-13.8778	-48.1605	17.1999	12
Time	Body_size	none	5.0_6.0	0.682	1.97627	0.00282632	18.7268	0.155468	0.0219705	6.46864	-13.8778	-48.1605	17.1999	12
Island	Paleotemperature	none	none	0.718	1.64552	0.236897	14788.3	0.125227	0.0124144	7.59123	-3.60319	-19.0666	8.87764	18
Island	Humans	0.0_1.0	None_Early	0.591	1.17677	0.0927642	2.58714	0.131103	0.0150485	5.25234	1.22209	-12.466	15.4394	21
Island	Humans	0.0_1.0	None_Modern	0.522	1.13709	0.276443	2.11495	0.131103	0.0150485	5.25234	1.22209	-12.466	15.4394	21
Island	Humans	0.0_1.0	Early_Modern	0.59	1.01908	0.290371	-4.6169	0.131103	0.0150485	5.25234	1.22209	-12.466	15.4394	21
Island	PVR1	none	none	0.634	1.27815	0.210213	924.107	0.13232	0.0103054	6.60558	-6.63285	-40.9534	22.5573	16
Island	PVR2	none	none	0.602	1.0913	0.500882	98.0812	0.126726	0.00902029	5.30679	-2.2449	-31.135	24.1495	20
Island	Time	none	none	0.617	1.36865	0.335955	200.891	0.121219	0.00381461	6.74591	-5.92043	-25.1272	10.0542	19
Paleotemperature	Humans	none	None_Early	0.735	1.45201	0.488873	44.2015	0.16757	0.0345672	5.84965	-2.18102	-17.8636	11.988	15
Paleotemperature	Humans	none	None_Modern	0.664	1.16605	0.545597	7.92173	0.16757	0.0345672	5.84965	-2.18102	-17.8636	11.988	15
Paleotemperature	Humans	none	Early_Modern	0.644	1.20015	0.42207	42.3329	0.16757	0.0345672	5.84965	-2.18102	-17.8636	11.988	15
Paleotemperature	PVR1	none	none	0.681	1.54523	0.591911	56.7407	0.167235	0.0296142	5.62628	-6.14172	-33.1953	21.5855	13
Paleotemperature	PVR2	none	none	0.819	3.36969	1.12377	535.398	0.171168	0.0243655	8.12918	-6.20872	-31.991	17.4949	8
Paleotemperature	Time	none	none	0.608	2.8345	1.13841	211.231	0.139191	0.0166849	5.96267	-4.71634	-24.8822	13.8965	17
PVR1	Humans	none	None_Early	0.9	2.48524	0.763032	118.518	0.23276	0.0376046	6.71583	-15.6441	-58.7076	29.7869	2
PVR1	Humans	none	None_Modern	0.877	1.64385	0.760893	255.101	0.23276	0.0376046	6.71583	-15.6441	-58.7076	29.7869	2
PVR1	Humans	none	Early_Modern	0.661	1.31898	0.367583	564.49	0.23276	0.0376046	6.71583	-15.6441	-58.7076	29.7869	2
PVR2	Humans	none	None_Early	0.902	2.45434	0.788035	1286.68	0.200179	0.0290134	5.13508	-4.2565	-28.9862	18.8129	4
PVR2	Humans	none	None_Modern	0.846	1.42567	0.792346	10.6338	0.200179	0.0290134	5.13508	-4.2565	-28.9862	18.8129	4
PVR2	Humans	none	Early_Modern	0.728	1.44129	0.512814	604.544	0.200179	0.0290134	5.13508	-4.2565	-28.9862	18.8129	4
Time	Humans	none	None_Early	0.828	1.02652	0.964443	1.16952	0.169604	0.0164896	5.44706	1.97174	-27.381	31.0768	11
Time	Humans	none	None_Modern	NA	NA	NA	NA	0.169604	0.0164896	5.44706	1.97174	-27.381	31.0768	11
Time	Humans	none	Early_Modern	NA	NA	NA	NA	0.169604	0.0164896	5.44706	1.97174	-27.381	31.0768	11
PVR1	PVR2	none	none	0.797	2.70673	0.965211	1207.8	0.274337	0.0436301	5.89774	-37.332	-176.462	83.0952	1
PVR1	Time	none	none	0.752	3.15431	1.01549	107.815	0.173924	0.0176482	8.29139	-29.1054	-118.299	45.0774	6
PVR2	Time	none	none	0.95	6.79287	2.74176	316.213	0.155616	0.0181195	4.60174	-14.117	-69.1701	31.9336	7

## Sheet: Speciation_Replicate01
Predictor1	Predictor2	Predictor1_State	Predictor2_State	Marginal_Probability	Magnitude_Effect	Magnitude_Effect_Lwr	Magnitude_Effect_Upr	SHAP	SHAP_lwr	SHAP_upr	Delta_likelihood	Delta_likelihood_lwr	Delta_likelihood_upr	Rank
Body_size	none	0_1	none	0.687	1.07824	0.773321	1.78459	0.0923669	0.0487893	0.14967	-45.3667	-89.1303	-8.20161	3
Body_size	none	0_2	none	0.699	1.14877	0.651225	3.96863	0.0923669	0.0487893	0.14967	-45.3667	-89.1303	-8.20161	3
Body_size	none	0_3	none	0.644	1.10935	0.55548	7.27167	0.0923669	0.0487893	0.14967	-45.3667	-89.1303	-8.20161	3
Body_size	none	0_4	none	0.64	1.1329	0.546465	26.3019	0.0923669	0.0487893	0.14967	-45.3667	-89.1303	-8.20161	3
Body_size	none	0_5	none	0.757	1.33519	0.597459	17.6648	0.0923669	0.0487893	0.14967	-45.3667	-89.1303	-8.20161	3
Body_size	none	0_6	none	0.732	1.25833	0.534045	62.6352	0.0923669	0.0487893	0.14967	-45.3667	-89.1303	-8.20161	3
Body_size	none	1_2	none	0.691	1.10263	0.771564	2.18306	0.0923669	0.0487893	0.14967	-45.3667	-89.1303	-8.20161	3
Body_size	none	1_3	none	0.604	1.06921	0.573574	4.23649	0.0923669	0.0487893	0.14967	-45.3667	-89.1303	-8.20161	3
Body_size	none	1_4	none	0.603	1.08199	0.539145	5.22039	0.0923669	0.0487893	0.14967	-45.3667	-89.1303	-8.20161	3
Body_size	none	1_5	none	0.728	1.27681	0.598674	7.47153	0.0923669	0.0487893	0.14967	-45.3667	-89.1303	-8.20161	3
Body_size	none	1_6	none	0.705	1.21014	0.53944	45.0471	0.0923669	0.0487893	0.14967	-45.3667	-89.1303	-8.20161	3
Body_size	none	2_3	none	0.504	1.00369	0.430981	1.53705	0.0923669	0.0487893	0.14967	-45.3667	-89.1303	-8.20161	3
Body_size	none	2_4	none	0.515	1.01089	0.27328	1.8358	0.0923669	0.0487893	0.14967	-45.3667	-89.1303	-8.20161	3
Body_size	none	2_5	none	0.67	1.166	0.595024	5.2806	0.0923669	0.0487893	0.14967	-45.3667	-89.1303	-8.20161	3
Body_size	none	2_6	none	0.658	1.11263	0.509002	8.77436	0.0923669	0.0487893	0.14967	-45.3667	-89.1303	-8.20161	3
Body_size	none	3_4	none	0.505	1.0086	0.449096	1.62487	0.0923669	0.0487893	0.14967	-45.3667	-89.1303	-8.20161	3
Body_size	none	3_5	none	0.694	1.15566	0.646142	5.84099	0.0923669	0.0487893	0.14967	-45.3667	-89.1303	-8.20161	3
Body_size	none	3_6	none	0.697	1.12311	0.569346	7.66731	0.0923669	0.0487893	0.14967	-45.3667	-89.1303	-8.20161	3
Body_size	none	4_5	none	0.778	1.18162	0.754758	2.20355	0.0923669	0.0487893	0.14967	-45.3667	-89.1303	-8.20161	3
Body_size	none	4_6	none	0.741	1.14526	0.66318	3.2589	0.0923669	0.0487893	0.14967	-45.3667	-89.1303	-8.20161	3
Body_size	none	5_6	none	0.543	1.02548	0.561048	1.69076	0.0923669	0.0487893	0.14967	-45.3667	-89.1303	-8.20161	3
Island	none	0_1	none	0.977	2.35382	1.23464	13.3949	0.109103	0.0317604	0.198808	-46.6899	-100.307	-3.99015	2
Paleotemperature	none	none	none	0.921	3.01186	0.365891	8.2779	0.079605	0.0337713	0.127061	-20.4774	-44.1777	-0.971472	5
PVR1	none	none	none	0.778	1.41238	0.490681	2.5737	0.0885102	0.0356703	0.13755	-47.0079	-95.3224	-8.317	3
PVR2	none	none	none	0.998	11.3698	0.99383	28.9153	0.165594	0.0681973	0.273324	-82.4897	-162.372	-17.679	1
Time	none	none	none	0.935	2.92063	0.261835	7.14142	0.0677066	0.0160117	0.128446	-44.5288	-98.7707	-2.46111	4
Body_size	Island	0.0_1.0	0.0_1.0	0.711	1.17026	0.735423	4.33962	0.105341	0.0112466	3.46436	-9.86947	-38.6397	15.758	9
Body_size	Island	0.0_2.0	0.0_1.0	0.579	1.00506	0.0356798	2.38272	0.105341	0.0112466	3.46436	-9.86947	-38.6397	15.758	9
Body_size	Island	0.0_3.0	0.0_1.0	0.559	1.24098	-0.323867	5.84627	0.105341	0.0112466	3.46436	-9.86947	-38.6397	15.758	9
Body_size	Island	0.0_4.0	0.0_1.0	0.702	1.96342	-0.699038	11.0414	0.105341	0.0112466	3.46436	-9.86947	-38.6397	15.758	9
Body_size	Island	0.0_5.0	0.0_1.0	NA	NA	NA	NA	0.105341	0.0112466	3.46436	-9.86947	-38.6397	15.758	9
Body_size	Island	0.0_6.0	0.0_1.0	NA	NA	NA	NA	0.105341	0.0112466	3.46436	-9.86947	-38.6397	15.758	9
Body_size	Island	1.0_2.0	0.0_1.0	0.539	1.12852	0.336315	1.97195	0.105341	0.0112466	3.46436	-9.86947	-38.6397	15.758	9
Body_size	Island	1.0_3.0	0.0_1.0	0.675	1.60588	-0.182488	5.2439	0.105341	0.0112466	3.46436	-9.86947	-38.6397	15.758	9
Body_size	Island	1.0_4.0	0.0_1.0	0.798	1.47855	-1.76127	9.00032	0.105341	0.0112466	3.46436	-9.86947	-38.6397	15.758	9
Body_size	Island	1.0_5.0	0.0_1.0	NA	NA	NA	NA	0.105341	0.0112466	3.46436	-9.86947	-38.6397	15.758	9
Body_size	Island	1.0_6.0	0.0_1.0	NA	NA	NA	NA	0.105341	0.0112466	3.46436	-9.86947	-38.6397	15.758	9
Body_size	Island	2.0_3.0	0.0_1.0	0.74	1.46485	0.133982	3.31535	0.105341	0.0112466	3.46436	-9.86947	-38.6397	15.758	9
Body_size	Island	2.0_4.0	0.0_1.0	0.827	1.12331	-1.00639	8.74272	0.105341	0.0112466	3.46436	-9.86947	-38.6397	15.758	9
Body_size	Island	2.0_5.0	0.0_1.0	NA	NA	NA	NA	0.105341	0.0112466	3.46436	-9.86947	-38.6397	15.758	9
Body_size	Island	2.0_6.0	0.0_1.0	NA	NA	NA	NA	0.105341	0.0112466	3.46436	-9.86947	-38.6397	15.758	9
Body_size	Island	3.0_4.0	0.0_1.0	0.78	1.14106	-0.269213	5.39345	0.105341	0.0112466	3.46436	-9.86947	-38.6397	15.758	9
Body_size	Island	3.0_5.0	0.0_1.0	NA	NA	NA	NA	0.105341	0.0112466	3.46436	-9.86947	-38.6397	15.758	9
Body_size	Island	3.0_6.0	0.0_1.0	NA	NA	NA	NA	0.105341	0.0112466	3.46436	-9.86947	-38.6397	15.758	9
Body_size	Island	4.0_5.0	0.0_1.0	NA	NA	NA	NA	0.105341	0.0112466	3.46436	-9.86947	-38.6397	15.758	9
Body_size	Island	4.0_6.0	0.0_1.0	NA	NA	NA	NA	0.105341	0.0112466	3.46436	-9.86947	-38.6397	15.758	9
Body_size	Island	5.0_6.0	0.0_1.0	NA	NA	NA	NA	0.105341	0.0112466	3.46436	-9.86947	-38.6397	15.758	9
Paleotemperature	Body_size	none	0.0_1.0	0.618	1.05593	0.0024155	8.3765	0.128637	0.0238299	2.40803	-11.5342	-34.0984	7.78823	2
Paleotemperature	Body_size	none	0.0_2.0	0.777	1.06905	0.0862185	14076.8	0.128637	0.0238299	2.40803	-11.5342	-34.0984	7.78823	2
Paleotemperature	Body_size	none	0.0_3.0	0.881	1.17691	0.00291823	13.8698	0.128637	0.0238299	2.40803	-11.5342	-34.0984	7.78823	2
Paleotemperature	Body_size	none	0.0_4.0	0.885	1.36998	0.00207471	20.4827	0.128637	0.0238299	2.40803	-11.5342	-34.0984	7.78823	2
Paleotemperature	Body_size	none	0.0_5.0	0.743	1.0983	0.00226358	14.0975	0.128637	0.0238299	2.40803	-11.5342	-34.0984	7.78823	2
Paleotemperature	Body_size	none	0.0_6.0	0.589	1.37592	0.00317832	18.8522	0.128637	0.0238299	2.40803	-11.5342	-34.0984	7.78823	2
Paleotemperature	Body_size	none	1.0_2.0	0.822	1.14172	0.00375517	17.0439	0.128637	0.0238299	2.40803	-11.5342	-34.0984	7.78823	2
Paleotemperature	Body_size	none	1.0_3.0	0.882	1.38505	0.00105015	18.934	0.128637	0.0238299	2.40803	-11.5342	-34.0984	7.78823	2
Paleotemperature	Body_size	none	1.0_4.0	0.914	1.52293	0.001365	15.3085	0.128637	0.0238299	2.40803	-11.5342	-34.0984	7.78823	2
Paleotemperature	Body_size	none	1.0_5.0	0.799	1.0029	0.0583911	847.389	0.128637	0.0238299	2.40803	-11.5342	-34.0984	7.78823	2
Paleotemperature	Body_size	none	1.0_6.0	0.623	1.37512	0.00509336	21.6478	0.128637	0.0238299	2.40803	-11.5342	-34.0984	7.78823	2
Paleotemperature	Body_size	none	2.0_3.0	0.888	1.98687	0.00188293	27.1401	0.128637	0.0238299	2.40803	-11.5342	-34.0984	7.78823	2
Paleotemperature	Body_size	none	2.0_4.0	0.932	1.73072	0.00038789	23.4269	0.128637	0.0238299	2.40803	-11.5342	-34.0984	7.78823	2
Paleotemperature	Body_size	none	2.0_5.0	0.821	1.05078	0.000996769	16.1919	0.128637	0.0238299	2.40803	-11.5342	-34.0984	7.78823	2
Paleotemperature	Body_size	none	2.0_6.0	0.623	1.50952	0.00152881	31.7707	0.128637	0.0238299	2.40803	-11.5342	-34.0984	7.78823	2
Paleotemperature	Body_size	none	3.0_4.0	0.862	1.28051	0.00289028	20.2672	0.128637	0.0238299	2.40803	-11.5342	-34.0984	7.78823	2
Paleotemperature	Body_size	none	3.0_5.0	0.768	1.21117	0.108151	11817.6	0.128637	0.0238299	2.40803	-11.5342	-34.0984	7.78823	2
Paleotemperature	Body_size	none	3.0_6.0	0.797	1.53463	0.141577	1988.03	0.128637	0.0238299	2.40803	-11.5342	-34.0984	7.78823	2
Paleotemperature	Body_size	none	4.0_5.0	0.791	1.80877	0.144276	5315.87	0.128637	0.0238299	2.40803	-11.5342	-34.0984	7.78823	2
Paleotemperature	Body_size	none	4.0_6.0	0.872	2.36007	0.23638	4115.64	0.128637	0.0238299	2.40803	-11.5342	-34.0984	7.78823	2
Paleotemperature	Body_size	none	5.0_6.0	0.797	1.36805	0.0906938	2127.88	0.128637	0.0238299	2.40803	-11.5342	-34.0984	7.78823	2
PVR1	Body_size	none	0.0_1.0	0.654	1.21527	0.0887565	611.077	0.117248	0.0249197	2.27259	-26.9921	-67.572	5.99593	4
PVR1	Body_size	none	0.0_2.0	0.659	1.07304	0.065759	2362.72	0.117248	0.0249197	2.27259	-26.9921	-67.572	5.99593	4
PVR1	Body_size	none	0.0_3.0	0.647	1.03773	0.0754188	152.994	0.117248	0.0249197	2.27259	-26.9921	-67.572	5.99593	4
PVR1	Body_size	none	0.0_4.0	0.62	1.0321	0.100251	271.107	0.117248	0.0249197	2.27259	-26.9921	-67.572	5.99593	4
PVR1	Body_size	none	0.0_5.0	0.614	1.13955	0.00205943	14.174	0.117248	0.0249197	2.27259	-26.9921	-67.572	5.99593	4
PVR1	Body_size	none	0.0_6.0	0.575	1.24271	0.000332996	12.7007	0.117248	0.0249197	2.27259	-26.9921	-67.572	5.99593	4
PVR1	Body_size	none	1.0_2.0	0.665	1.07792	0.080018	750.561	0.117248	0.0249197	2.27259	-26.9921	-67.572	5.99593	4
PVR1	Body_size	none	1.0_3.0	0.649	1.043	0.00230068	11.5919	0.117248	0.0249197	2.27259	-26.9921	-67.572	5.99593	4
PVR1	Body_size	none	1.0_4.0	0.596	1.00168	0.000190836	10.0321	0.117248	0.0249197	2.27259	-26.9921	-67.572	5.99593	4
PVR1	Body_size	none	1.0_5.0	0.601	1.37649	0.000585714	15.3036	0.117248	0.0249197	2.27259	-26.9921	-67.572	5.99593	4
PVR1	Body_size	none	1.0_6.0	0.545	1.12776	0.00105734	12.8307	0.117248	0.0249197	2.27259	-26.9921	-67.572	5.99593	4
PVR1	Body_size	none	2.0_3.0	0.671	1.05033	0.00117234	12.7963	0.117248	0.0249197	2.27259	-26.9921	-67.572	5.99593	4
PVR1	Body_size	none	2.0_4.0	0.612	1.10722	0.0964138	203.047	0.117248	0.0249197	2.27259	-26.9921	-67.572	5.99593	4
PVR1	Body_size	none	2.0_5.0	0.538	1.40958	0.00424249	16.361	0.117248	0.0249197	2.27259	-26.9921	-67.572	5.99593	4
PVR1	Body_size	none	2.0_6.0	0.567	1.16834	0.127294	299.775	0.117248	0.0249197	2.27259	-26.9921	-67.572	5.99593	4
PVR1	Body_size	none	3.0_4.0	0.56	1.16868	0.0779842	461.894	0.117248	0.0249197	2.27259	-26.9921	-67.572	5.99593	4
PVR1	Body_size	none	3.0_5.0	0.62	1.00693	0.0019632	11.1942	0.117248	0.0249197	2.27259	-26.9921	-67.572	5.99593	4
PVR1	Body_size	none	3.0_6.0	0.632	1.08089	0.12541	7115.65	0.117248	0.0249197	2.27259	-26.9921	-67.572	5.99593	4
PVR1	Body_size	none	4.0_5.0	0.582	1.11251	0.000584994	12.7698	0.117248	0.0249197	2.27259	-26.9921	-67.572	5.99593	4
PVR1	Body_size	none	4.0_6.0	0.619	1.03214	0.0903574	1885.23	0.117248	0.0249197	2.27259	-26.9921	-67.572	5.99593	4
PVR1	Body_size	none	5.0_6.0	0.643	1.17242	0.00058276	16.379	0.117248	0.0249197	2.27259	-26.9921	-67.572	5.99593	4
PVR2	Body_size	none	0.0_1.0	0.653	1.39056	0.231444	463.893	0.118528	0.029968	2.09234	-23.089	-69.8191	15.4197	3
PVR2	Body_size	none	0.0_2.0	0.666	1.92159	0.127062	574.378	0.118528	0.029968	2.09234	-23.089	-69.8191	15.4197	3
PVR2	Body_size	none	0.0_3.0	0.763	2.04076	0.253421	1480.87	0.118528	0.029968	2.09234	-23.089	-69.8191	15.4197	3
PVR2	Body_size	none	0.0_4.0	0.899	3.20201	0.216383	771.856	0.118528	0.029968	2.09234	-23.089	-69.8191	15.4197	3
PVR2	Body_size	none	0.0_5.0	0.906	3.46891	0.178273	1455.3	0.118528	0.029968	2.09234	-23.089	-69.8191	15.4197	3
PVR2	Body_size	none	0.0_6.0	0.818	2.93122	0.167952	2216.47	0.118528	0.029968	2.09234	-23.089	-69.8191	15.4197	3
PVR2	Body_size	none	1.0_2.0	0.698	1.85871	0.131856	2374.28	0.118528	0.029968	2.09234	-23.089	-69.8191	15.4197	3
PVR2	Body_size	none	1.0_3.0	0.756	2.24116	0.223056	863.612	0.118528	0.029968	2.09234	-23.089	-69.8191	15.4197	3
PVR2	Body_size	none	1.0_4.0	0.906	2.9225	0.161638	923.268	0.118528	0.029968	2.09234	-23.089	-69.8191	15.4197	3
PVR2	Body_size	none	1.0_5.0	0.916	3.06662	0.17763	4.97351e+06	0.118528	0.029968	2.09234	-23.089	-69.8191	15.4197	3
PVR2	Body_size	none	1.0_6.0	0.817	2.53179	0.191107	2032.69	0.118528	0.029968	2.09234	-23.089	-69.8191	15.4197	3
PVR2	Body_size	none	2.0_3.0	0.753	4.63352	0.306774	427.225	0.118528	0.029968	2.09234	-23.089	-69.8191	15.4197	3
PVR2	Body_size	none	2.0_4.0	0.791	1.18888	0.000633854	15.7806	0.118528	0.029968	2.09234	-23.089	-69.8191	15.4197	3
PVR2	Body_size	none	2.0_5.0	0.769	1.62029	0.0032986	21.4211	0.118528	0.029968	2.09234	-23.089	-69.8191	15.4197	3
PVR2	Body_size	none	2.0_6.0	0.764	2.31571	0.169827	2351.22	0.118528	0.029968	2.09234	-23.089	-69.8191	15.4197	3
PVR2	Body_size	none	3.0_4.0	0.793	1.59842	0.0010901	23.4846	0.118528	0.029968	2.09234	-23.089	-69.8191	15.4197	3
PVR2	Body_size	none	3.0_5.0	0.793	2.08326	0.00565001	28.5772	0.118528	0.029968	2.09234	-23.089	-69.8191	15.4197	3
PVR2	Body_size	none	3.0_6.0	0.615	1.75273	0.221561	13013.5	0.118528	0.029968	2.09234	-23.089	-69.8191	15.4197	3
PVR2	Body_size	none	4.0_5.0	0.755	2.36852	0.00684286	34.2809	0.118528	0.029968	2.09234	-23.089	-69.8191	15.4197	3
PVR2	Body_size	none	4.0_6.0	0.599	2.05043	0.000339174	27.8273	0.118528	0.029968	2.09234	-23.089	-69.8191	15.4197	3
PVR2	Body_size	none	5.0_6.0	0.685	2.14115	0.000290852	26.1348	0.118528	0.029968	2.09234	-23.089	-69.8191	15.4197	3
Time	Body_size	none	0.0_1.0	0.837	3.86348	0.199444	2369.22	0.0815238	0.011616	2.74011	-13.9875	-43.4136	9.53137	6
Time	Body_size	none	0.0_2.0	0.853	3.46804	0.188322	2447.6	0.0815238	0.011616	2.74011	-13.9875	-43.4136	9.53137	6
Time	Body_size	none	0.0_3.0	0.844	1.76275	0.111518	872.8	0.0815238	0.011616	2.74011	-13.9875	-43.4136	9.53137	6
Time	Body_size	none	0.0_4.0	0.736	1.67852	0.12695	1600.06	0.0815238	0.011616	2.74011	-13.9875	-43.4136	9.53137	6
Time	Body_size	none	0.0_5.0	0.769	1.54208	0.178276	617.623	0.0815238	0.011616	2.74011	-13.9875	-43.4136	9.53137	6
Time	Body_size	none	0.0_6.0	0.762	1.27946	0.286784	343.617	0.0815238	0.011616	2.74011	-13.9875	-43.4136	9.53137	6
Time	Body_size	none	1.0_2.0	0.811	3.1783	0.233298	7323.14	0.0815238	0.011616	2.74011	-13.9875	-43.4136	9.53137	6
Time	Body_size	none	1.0_3.0	0.774	1.61507	0.131611	486.557	0.0815238	0.011616	2.74011	-13.9875	-43.4136	9.53137	6
Time	Body_size	none	1.0_4.0	0.627	1.49904	0.0117158	16.0517	0.0815238	0.011616	2.74011	-13.9875	-43.4136	9.53137	6
Time	Body_size	none	1.0_5.0	0.706	1.45763	0.166866	3060.89	0.0815238	0.011616	2.74011	-13.9875	-43.4136	9.53137	6
Time	Body_size	none	1.0_6.0	0.701	1.19634	0.245188	267.085	0.0815238	0.011616	2.74011	-13.9875	-43.4136	9.53137	6
Time	Body_size	none	2.0_3.0	0.6	1.46028	0.161129	969.757	0.0815238	0.011616	2.74011	-13.9875	-43.4136	9.53137	6
Time	Body_size	none	2.0_4.0	0.701	2.03927	0.00279788	24.1436	0.0815238	0.011616	2.74011	-13.9875	-43.4136	9.53137	6
Time	Body_size	none	2.0_5.0	0.642	1.23209	0.252549	294.185	0.0815238	0.011616	2.74011	-13.9875	-43.4136	9.53137	6
Time	Body_size	none	2.0_6.0	0.576	1.11822	0.290675	610.149	0.0815238	0.011616	2.74011	-13.9875	-43.4136	9.53137	6
Time	Body_size	none	3.0_4.0	0.666	1.65505	0.00148118	16.965	0.0815238	0.011616	2.74011	-13.9875	-43.4136	9.53137	6
Time	Body_size	none	3.0_5.0	0.632	1.08675	0.00222709	7.50973	0.0815238	0.011616	2.74011	-13.9875	-43.4136	9.53137	6
Time	Body_size	none	3.0_6.0	0.612	1.03119	0.000185316	3.76134	0.0815238	0.011616	2.74011	-13.9875	-43.4136	9.53137	6
Time	Body_size	none	4.0_5.0	0.615	1.2891	0.165628	2174.31	0.0815238	0.011616	2.74011	-13.9875	-43.4136	9.53137	6
Time	Body_size	none	4.0_6.0	0.542	1.12092	0.192806	377.303	0.0815238	0.011616	2.74011	-13.9875	-43.4136	9.53137	6
Time	Body_size	none	5.0_6.0	0.561	1.17297	0.00164525	8.29606	0.0815238	0.011616	2.74011	-13.9875	-43.4136	9.53137	6
Island	Paleotemperature	none	none	0.782	1.79792	0.38604	2723.1	0.0826349	0.00800681	2.12514	-8.45575	-27.2837	6.66944	10
Island	PVR1	none	none	0.589	1.09839	0.531969	32.3408	0.0768636	0.00843498	2.92979	-5.98917	-33.9671	19.348	14
Island	PVR2	none	none	0.535	1.02777	0.607713	3.32409	0.0709596	0.00728609	1.87119	-6.12373	-33.5037	16.9437	15
Island	Time	none	none	0.768	1.24727	0.641699	7.96398	0.0602355	0.00315227	2.7616	-9.35996	-30.5352	6.73072	12
Paleotemperature	PVR1	none	none	0.797	1.63548	0.585936	46.3591	0.105442	0.0268894	2.84023	-12.8489	-35.1974	6.0899	8
Paleotemperature	PVR2	none	none	0.625	6.42365	2.16398	467.901	0.0940906	0.0206334	1.841	-6.27122	-27.2135	13.166	13
Paleotemperature	Time	none	none	0.703	2.46392	1.077	52.0072	0.0733466	0.00645335	2.42149	-10.4065	-34.2081	7.51964	11
PVR1	PVR2	none	none	0.69	6.74538	2.45064	163.845	0.14509	0.0340811	1.66241	-28.2616	-85.8375	12.5047	1
PVR1	Time	none	none	0.925	2.45028	1.03143	41.1804	0.0809507	0.011274	2.00018	-12.9549	-46.245	15.6421	7
PVR2	Time	none	none	0.868	7.45718	3.04604	149.353	0.0835145	0.00755149	1.88757	-16.6755	-50.3193	9.97769	5

## Sheet: Extinction_Replicate01
Predictor1	Predictor2	Predictor1_State	Predictor2_State	Marginal_Probability	Magnitude_Effect	Magnitude_Effect_Lwr	Magnitude_Effect_Upr	SHAP	SHAP_lwr	SHAP_upr	Delta_likelihood	Delta_likelihood_lwr	Delta_likelihood_upr	Rank
Body_size	none	0_1	none	0.603	1.08024	0.539092	1.59265	0.16452	0.0830603	0.257289	-70.7904	-132.493	-19.73	5
Body_size	none	0_2	none	0.639	1.29072	0.122301	2.53494	0.16452	0.0830603	0.257289	-70.7904	-132.493	-19.73	5
Body_size	none	0_3	none	0.784	1.98136	0.149277	4.39308	0.16452	0.0830603	0.257289	-70.7904	-132.493	-19.73	5
Body_size	none	0_4	none	0.882	2.75409	0.138511	5.93888	0.16452	0.0830603	0.257289	-70.7904	-132.493	-19.73	5
Body_size	none	0_5	none	0.9	4.1332	0.130283	8.47713	0.16452	0.0830603	0.257289	-70.7904	-132.493	-19.73	5
Body_size	none	0_6	none	0.879	5.28958	0.109968	13.8003	0.16452	0.0830603	0.257289	-70.7904	-132.493	-19.73	5
Body_size	none	1_2	none	0.62	1.13694	0.425937	1.76541	0.16452	0.0830603	0.257289	-70.7904	-132.493	-19.73	5
Body_size	none	1_3	none	0.819	1.75334	0.21227	3.37786	0.16452	0.0830603	0.257289	-70.7904	-132.493	-19.73	5
Body_size	none	1_4	none	0.906	2.415	0.316196	4.6916	0.16452	0.0830603	0.257289	-70.7904	-132.493	-19.73	5
Body_size	none	1_5	none	0.916	3.50762	0.213238	6.897	0.16452	0.0830603	0.257289	-70.7904	-132.493	-19.73	5
Body_size	none	1_6	none	0.893	4.46889	0.149302	10.8168	0.16452	0.0830603	0.257289	-70.7904	-132.493	-19.73	5
Body_size	none	2_3	none	0.865	1.49855	0.632547	2.6305	0.16452	0.0830603	0.257289	-70.7904	-132.493	-19.73	5
Body_size	none	2_4	none	0.925	2.10569	0.287989	3.79379	0.16452	0.0830603	0.257289	-70.7904	-132.493	-19.73	5
Body_size	none	2_5	none	0.915	2.98096	0.289771	6.41146	0.16452	0.0830603	0.257289	-70.7904	-132.493	-19.73	5
Body_size	none	2_6	none	0.902	3.73986	0.202754	8.98032	0.16452	0.0830603	0.257289	-70.7904	-132.493	-19.73	5
Body_size	none	3_4	none	0.819	1.45686	0.440027	2.71611	0.16452	0.0830603	0.257289	-70.7904	-132.493	-19.73	5
Body_size	none	3_5	none	0.79	2.08865	0.223152	4.35539	0.16452	0.0830603	0.257289	-70.7904	-132.493	-19.73	5
Body_size	none	3_6	none	0.792	2.55964	0.206194	6.62208	0.16452	0.0830603	0.257289	-70.7904	-132.493	-19.73	5
Body_size	none	4_5	none	0.644	1.35087	0.322135	2.69517	0.16452	0.0830603	0.257289	-70.7904	-132.493	-19.73	5
Body_size	none	4_6	none	0.624	1.71094	0.293936	4.27056	0.16452	0.0830603	0.257289	-70.7904	-132.493	-19.73	5
Body_size	none	5_6	none	0.574	1.22067	0.465984	2.33926	0.16452	0.0830603	0.257289	-70.7904	-132.493	-19.73	5
Island	none	0_1	none	0.704	1.04744	0.197228	2.60986	0.0739209	0.0212688	0.134888	-28.4081	-72.5926	1.50007	7
Paleotemperature	none	none	none	0.722	1.38995	0.453738	2.60281	0.11192	0.0606032	0.174041	-20.6423	-43.8049	0.527049	6
Humans	none	None_Early	none	1	4.03043	2.30011	10.3303	0.534787	0.275297	0.784583	-76.0221	-124.783	-29.4142	1
Humans	none	None_Modern	none	1	9.43097	4.70086	31.1292	0.534787	0.275297	0.784583	-76.0221	-124.783	-29.4142	1
Humans	none	Early_Modern	none	0.995	2.33767	1.43557	4.86684	0.534787	0.275297	0.784583	-76.0221	-124.783	-29.4142	1
PVR1	none	none	none	0.998	3.85806	0.810813	8.46059	0.210291	0.0976387	0.31265	-144.538	-321.294	-23.0449	2
PVR2	none	none	none	0.939	5.78278	0.148472	14.4969	0.204102	0.0691871	0.370856	-148.86	-347.05	-14.2745	3
Time	none	none	none	0.991	5.37363	0.539591	13.4168	0.180043	0.0257751	0.331664	-58.589	-115.683	-11.0412	4
Body_size	Island	0.0_1.0	0.0_1.0	0.578	1.12025	0.246915	-0.467299	0.198534	0.0235119	6.94413	-7.85968	-36.9932	18.5681	15
Body_size	Island	0.0_2.0	0.0_1.0	0.514	1.6358	-6.51871	10.327	0.198534	0.0235119	6.94413	-7.85968	-36.9932	18.5681	15
Body_size	Island	0.0_3.0	0.0_1.0	0.542	-2.08247	0.0640199	-0.0552366	0.198534	0.0235119	6.94413	-7.85968	-36.9932	18.5681	15
Body_size	Island	0.0_4.0	0.0_1.0	0.548	-0.807536	0.0366601	-0.0343988	0.198534	0.0235119	6.94413	-7.85968	-36.9932	18.5681	15
Body_size	Island	0.0_5.0	0.0_1.0	NA	NA	NA	NA	0.198534	0.0235119	6.94413	-7.85968	-36.9932	18.5681	15
Body_size	Island	0.0_6.0	0.0_1.0	NA	NA	NA	NA	0.198534	0.0235119	6.94413	-7.85968	-36.9932	18.5681	15
Body_size	Island	1.0_2.0	0.0_1.0	0.559	1.19858	-5.51205	6.47815	0.198534	0.0235119	6.94413	-7.85968	-36.9932	18.5681	15
Body_size	Island	1.0_3.0	0.0_1.0	0.555	-5.51028	0.066981	-0.0600843	0.198534	0.0235119	6.94413	-7.85968	-36.9932	18.5681	15
Body_size	Island	1.0_4.0	0.0_1.0	0.57	5.76137	-24.3769	22.8432	0.198534	0.0235119	6.94413	-7.85968	-36.9932	18.5681	15
Body_size	Island	1.0_5.0	0.0_1.0	NA	NA	NA	NA	0.198534	0.0235119	6.94413	-7.85968	-36.9932	18.5681	15
Body_size	Island	1.0_6.0	0.0_1.0	NA	NA	NA	NA	0.198534	0.0235119	6.94413	-7.85968	-36.9932	18.5681	15
Body_size	Island	2.0_3.0	0.0_1.0	0.537	16.1541	0.0775793	-0.202256	0.198534	0.0235119	6.94413	-7.85968	-36.9932	18.5681	15
Body_size	Island	2.0_4.0	0.0_1.0	0.552	-0.617341	0.048219	-0.0630394	0.198534	0.0235119	6.94413	-7.85968	-36.9932	18.5681	15
Body_size	Island	2.0_5.0	0.0_1.0	NA	NA	NA	NA	0.198534	0.0235119	6.94413	-7.85968	-36.9932	18.5681	15
Body_size	Island	2.0_6.0	0.0_1.0	NA	NA	NA	NA	0.198534	0.0235119	6.94413	-7.85968	-36.9932	18.5681	15
Body_size	Island	3.0_4.0	0.0_1.0	0.503	1.83431	-6.94402	10.3188	0.198534	0.0235119	6.94413	-7.85968	-36.9932	18.5681	15
Body_size	Island	3.0_5.0	0.0_1.0	NA	NA	NA	NA	0.198534	0.0235119	6.94413	-7.85968	-36.9932	18.5681	15
Body_size	Island	3.0_6.0	0.0_1.0	NA	NA	NA	NA	0.198534	0.0235119	6.94413	-7.85968	-36.9932	18.5681	15
Body_size	Island	4.0_5.0	0.0_1.0	NA	NA	NA	NA	0.198534	0.0235119	6.94413	-7.85968	-36.9932	18.5681	15
Body_size	Island	4.0_6.0	0.0_1.0	NA	NA	NA	NA	0.198534	0.0235119	6.94413	-7.85968	-36.9932	18.5681	15
Body_size	Island	5.0_6.0	0.0_1.0	NA	NA	NA	NA	0.198534	0.0235119	6.94413	-7.85968	-36.9932	18.5681	15
Paleotemperature	Body_size	none	0.0_1.0	0.606	1.59785	0.000871968	26.0596	0.226694	0.0501391	6.32377	-9.17628	-33.2067	12.7963	10
Paleotemperature	Body_size	none	0.0_2.0	0.692	1.90842	0.0015266	21.6835	0.226694	0.0501391	6.32377	-9.17628	-33.2067	12.7963	10
Paleotemperature	Body_size	none	0.0_3.0	0.802	2.11329	0.00136677	36.8427	0.226694	0.0501391	6.32377	-9.17628	-33.2067	12.7963	10
Paleotemperature	Body_size	none	0.0_4.0	0.743	2.00034	0.0103089	22.0717	0.226694	0.0501391	6.32377	-9.17628	-33.2067	12.7963	10
Paleotemperature	Body_size	none	0.0_5.0	0.7	1.60367	0.00031489	17.0078	0.226694	0.0501391	6.32377	-9.17628	-33.2067	12.7963	10
Paleotemperature	Body_size	none	0.0_6.0	0.648	1.45921	0.000117602	16.8625	0.226694	0.0501391	6.32377	-9.17628	-33.2067	12.7963	10
Paleotemperature	Body_size	none	1.0_2.0	0.747	2.38998	0.00719074	34.9896	0.226694	0.0501391	6.32377	-9.17628	-33.2067	12.7963	10
Paleotemperature	Body_size	none	1.0_3.0	0.833	2.43548	0.000247201	34.1773	0.226694	0.0501391	6.32377	-9.17628	-33.2067	12.7963	10
Paleotemperature	Body_size	none	1.0_4.0	0.767	2.16827	0.00285645	27.8491	0.226694	0.0501391	6.32377	-9.17628	-33.2067	12.7963	10
Paleotemperature	Body_size	none	1.0_5.0	0.693	1.68282	0.000110378	18.0553	0.226694	0.0501391	6.32377	-9.17628	-33.2067	12.7963	10
Paleotemperature	Body_size	none	1.0_6.0	0.646	1.42677	0.00844206	14.5663	0.226694	0.0501391	6.32377	-9.17628	-33.2067	12.7963	10
Paleotemperature	Body_size	none	2.0_3.0	0.8	2.5353	0.00110565	26.8952	0.226694	0.0501391	6.32377	-9.17628	-33.2067	12.7963	10
Paleotemperature	Body_size	none	2.0_4.0	0.736	1.87951	0.00294704	24.8925	0.226694	0.0501391	6.32377	-9.17628	-33.2067	12.7963	10
Paleotemperature	Body_size	none	2.0_5.0	0.641	1.47732	0.00617424	16.3345	0.226694	0.0501391	6.32377	-9.17628	-33.2067	12.7963	10
Paleotemperature	Body_size	none	2.0_6.0	0.579	1.21642	0.0031201	9.59593	0.226694	0.0501391	6.32377	-9.17628	-33.2067	12.7963	10
Paleotemperature	Body_size	none	3.0_4.0	0.727	1.6486	0.0111285	23.6826	0.226694	0.0501391	6.32377	-9.17628	-33.2067	12.7963	10
Paleotemperature	Body_size	none	3.0_5.0	0.748	1.43074	0.00068612	19.6408	0.226694	0.0501391	6.32377	-9.17628	-33.2067	12.7963	10
Paleotemperature	Body_size	none	3.0_6.0	0.769	1.4485	0.00102014	12.663	0.226694	0.0501391	6.32377	-9.17628	-33.2067	12.7963	10
Paleotemperature	Body_size	none	4.0_5.0	0.694	1.0349	0.000143642	17.217	0.226694	0.0501391	6.32377	-9.17628	-33.2067	12.7963	10
Paleotemperature	Body_size	none	4.0_6.0	0.757	1.48908	0.000258602	17.6435	0.226694	0.0501391	6.32377	-9.17628	-33.2067	12.7963	10
Paleotemperature	Body_size	none	5.0_6.0	0.671	1.23043	0.000118576	18.9481	0.226694	0.0501391	6.32377	-9.17628	-33.2067	12.7963	10
Body_size	Humans	0.0_1.0	None_Early	0.733	1.09619	0.715692	5.25924	0.232281	0.0493535	6.60207	-10.0007	-32.4201	10.3801	9
Body_size	Humans	0.0_1.0	None_Modern	NA	NA	NA	NA	0.232281	0.0493535	6.60207	-10.0007	-32.4201	10.3801	9
Body_size	Humans	0.0_1.0	Early_Modern	NA	NA	NA	NA	0.232281	0.0493535	6.60207	-10.0007	-32.4201	10.3801	9
Body_size	Humans	0.0_2.0	None_Early	0.663	1.081	0.455716	-17.3773	0.232281	0.0493535	6.60207	-10.0007	-32.4201	10.3801	9
Body_size	Humans	0.0_2.0	None_Modern	NA	NA	NA	NA	0.232281	0.0493535	6.60207	-10.0007	-32.4201	10.3801	9
Body_size	Humans	0.0_2.0	Early_Modern	NA	NA	NA	NA	0.232281	0.0493535	6.60207	-10.0007	-32.4201	10.3801	9
Body_size	Humans	0.0_3.0	None_Early	0.554	1.17491	-0.330632	3.78517	0.232281	0.0493535	6.60207	-10.0007	-32.4201	10.3801	9
Body_size	Humans	0.0_3.0	None_Modern	NA	NA	NA	NA	0.232281	0.0493535	6.60207	-10.0007	-32.4201	10.3801	9
Body_size	Humans	0.0_3.0	Early_Modern	NA	NA	NA	NA	0.232281	0.0493535	6.60207	-10.0007	-32.4201	10.3801	9
Body_size	Humans	0.0_4.0	None_Early	0.519	1.08326	-0.39849	5.64002	0.232281	0.0493535	6.60207	-10.0007	-32.4201	10.3801	9
Body_size	Humans	0.0_4.0	None_Modern	NA	NA	NA	NA	0.232281	0.0493535	6.60207	-10.0007	-32.4201	10.3801	9
Body_size	Humans	0.0_4.0	Early_Modern	NA	NA	NA	NA	0.232281	0.0493535	6.60207	-10.0007	-32.4201	10.3801	9
Body_size	Humans	0.0_5.0	None_Early	0.544	3.73247	-0.343466	6.68726	0.232281	0.0493535	6.60207	-10.0007	-32.4201	10.3801	9
Body_size	Humans	0.0_5.0	None_Modern	NA	NA	NA	NA	0.232281	0.0493535	6.60207	-10.0007	-32.4201	10.3801	9
Body_size	Humans	0.0_5.0	Early_Modern	NA	NA	NA	NA	0.232281	0.0493535	6.60207	-10.0007	-32.4201	10.3801	9
Body_size	Humans	0.0_6.0	None_Early	0.589	7.01701	-0.22156	7.96643	0.232281	0.0493535	6.60207	-10.0007	-32.4201	10.3801	9
Body_size	Humans	0.0_6.0	None_Modern	NA	NA	NA	NA	0.232281	0.0493535	6.60207	-10.0007	-32.4201	10.3801	9
Body_size	Humans	0.0_6.0	Early_Modern	NA	NA	NA	NA	0.232281	0.0493535	6.60207	-10.0007	-32.4201	10.3801	9
Body_size	Humans	1.0_2.0	None_Early	0.568	1.00548	0.550729	5.28842	0.232281	0.0493535	6.60207	-10.0007	-32.4201	10.3801	9
Body_size	Humans	1.0_2.0	None_Modern	NA	NA	NA	NA	0.232281	0.0493535	6.60207	-10.0007	-32.4201	10.3801	9
Body_size	Humans	1.0_2.0	Early_Modern	NA	NA	NA	NA	0.232281	0.0493535	6.60207	-10.0007	-32.4201	10.3801	9
Body_size	Humans	1.0_3.0	None_Early	0.526	1.24595	-0.113403	3.80348	0.232281	0.0493535	6.60207	-10.0007	-32.4201	10.3801	9
Body_size	Humans	1.0_3.0	None_Modern	NA	NA	NA	NA	0.232281	0.0493535	6.60207	-10.0007	-32.4201	10.3801	9
Body_size	Humans	1.0_3.0	Early_Modern	NA	NA	NA	NA	0.232281	0.0493535	6.60207	-10.0007	-32.4201	10.3801	9
Body_size	Humans	1.0_4.0	None_Early	0.611	1.67681	-0.0212905	6.55576	0.232281	0.0493535	6.60207	-10.0007	-32.4201	10.3801	9
Body_size	Humans	1.0_4.0	None_Modern	0.593	1.07739	0.363834	202.313	0.232281	0.0493535	6.60207	-10.0007	-32.4201	10.3801	9
Body_size	Humans	1.0_4.0	Early_Modern	0.714	1.08521	0.343346	-5.5173	0.232281	0.0493535	6.60207	-10.0007	-32.4201	10.3801	9
Body_size	Humans	1.0_5.0	None_Early	0.631	4.42244	-0.06386	7.14497	0.232281	0.0493535	6.60207	-10.0007	-32.4201	10.3801	9
Body_size	Humans	1.0_5.0	None_Modern	0.526	1.57367	-0.0109725	3.1498	0.232281	0.0493535	6.60207	-10.0007	-32.4201	10.3801	9
Body_size	Humans	1.0_5.0	Early_Modern	0.655	1.13672	-0.223747	3.2516	0.232281	0.0493535	6.60207	-10.0007	-32.4201	10.3801	9
Body_size	Humans	1.0_6.0	None_Early	0.681	6.49067	-0.308056	8.23215	0.232281	0.0493535	6.60207	-10.0007	-32.4201	10.3801	9
Body_size	Humans	1.0_6.0	None_Modern	0.566	1.75137	-0.00895848	4.31052	0.232281	0.0493535	6.60207	-10.0007	-32.4201	10.3801	9
Body_size	Humans	1.0_6.0	Early_Modern	0.548	1.90789	-0.327011	5.48672	0.232281	0.0493535	6.60207	-10.0007	-32.4201	10.3801	9
Body_size	Humans	2.0_3.0	None_Early	0.601	1.20898	0.194385	2.76277	0.232281	0.0493535	6.60207	-10.0007	-32.4201	10.3801	9
Body_size	Humans	2.0_3.0	None_Modern	NA	NA	NA	NA	0.232281	0.0493535	6.60207	-10.0007	-32.4201	10.3801	9
Body_size	Humans	2.0_3.0	Early_Modern	NA	NA	NA	NA	0.232281	0.0493535	6.60207	-10.0007	-32.4201	10.3801	9
Body_size	Humans	2.0_4.0	None_Early	0.683	1.80841	-0.298888	5.62797	0.232281	0.0493535	6.60207	-10.0007	-32.4201	10.3801	9
Body_size	Humans	2.0_4.0	None_Modern	NA	NA	NA	NA	0.232281	0.0493535	6.60207	-10.0007	-32.4201	10.3801	9
Body_size	Humans	2.0_4.0	Early_Modern	NA	NA	NA	NA	0.232281	0.0493535	6.60207	-10.0007	-32.4201	10.3801	9
Body_size	Humans	2.0_5.0	None_Early	0.689	4.76255	-0.288357	6.33592	0.232281	0.0493535	6.60207	-10.0007	-32.4201	10.3801	9
Body_size	Humans	2.0_5.0	None_Modern	NA	NA	NA	NA	0.232281	0.0493535	6.60207	-10.0007	-32.4201	10.3801	9
Body_size	Humans	2.0_5.0	Early_Modern	NA	NA	NA	NA	0.232281	0.0493535	6.60207	-10.0007	-32.4201	10.3801	9
Body_size	Humans	2.0_6.0	None_Early	0.72	5.15401	-0.296504	7.94753	0.232281	0.0493535	6.60207	-10.0007	-32.4201	10.3801	9
Body_size	Humans	2.0_6.0	None_Modern	NA	NA	NA	NA	0.232281	0.0493535	6.60207	-10.0007	-32.4201	10.3801	9
Body_size	Humans	2.0_6.0	Early_Modern	NA	NA	NA	NA	0.232281	0.0493535	6.60207	-10.0007	-32.4201	10.3801	9
Body_size	Humans	3.0_4.0	None_Early	0.667	1.47035	0.164586	3.25008	0.232281	0.0493535	6.60207	-10.0007	-32.4201	10.3801	9
Body_size	Humans	3.0_4.0	None_Modern	NA	NA	NA	NA	0.232281	0.0493535	6.60207	-10.0007	-32.4201	10.3801	9
Body_size	Humans	3.0_4.0	Early_Modern	NA	NA	NA	NA	0.232281	0.0493535	6.60207	-10.0007	-32.4201	10.3801	9
Body_size	Humans	3.0_5.0	None_Early	0.661	3.75952	-0.0612774	4.78438	0.232281	0.0493535	6.60207	-10.0007	-32.4201	10.3801	9
Body_size	Humans	3.0_5.0	None_Modern	NA	NA	NA	NA	0.232281	0.0493535	6.60207	-10.0007	-32.4201	10.3801	9
Body_size	Humans	3.0_5.0	Early_Modern	NA	NA	NA	NA	0.232281	0.0493535	6.60207	-10.0007	-32.4201	10.3801	9
Body_size	Humans	3.0_6.0	None_Early	0.686	3.57894	-0.0331753	6.31717	0.232281	0.0493535	6.60207	-10.0007	-32.4201	10.3801	9
Body_size	Humans	3.0_6.0	None_Modern	NA	NA	NA	NA	0.232281	0.0493535	6.60207	-10.0007	-32.4201	10.3801	9
Body_size	Humans	3.0_6.0	Early_Modern	NA	NA	NA	NA	0.232281	0.0493535	6.60207	-10.0007	-32.4201	10.3801	9
Body_size	Humans	4.0_5.0	None_Early	0.551	1.61979	0.298299	2.93874	0.232281	0.0493535	6.60207	-10.0007	-32.4201	10.3801	9
Body_size	Humans	4.0_5.0	None_Modern	0.603	1.24154	0.288918	2.33575	0.232281	0.0493535	6.60207	-10.0007	-32.4201	10.3801	9
Body_size	Humans	4.0_5.0	Early_Modern	0.59	1.01928	0.00270887	2.89642	0.232281	0.0493535	6.60207	-10.0007	-32.4201	10.3801	9
Body_size	Humans	4.0_6.0	None_Early	0.612	2.45929	0.135856	4.6788	0.232281	0.0493535	6.60207	-10.0007	-32.4201	10.3801	9
Body_size	Humans	4.0_6.0	None_Modern	0.707	1.72624	0.0613959	3.98258	0.232281	0.0493535	6.60207	-10.0007	-32.4201	10.3801	9
Body_size	Humans	4.0_6.0	Early_Modern	0.691	2.15338	-0.15669	6.4118	0.232281	0.0493535	6.60207	-10.0007	-32.4201	10.3801	9
Body_size	Humans	5.0_6.0	None_Early	0.622	1.39743	0.199016	2.84687	0.232281	0.0493535	6.60207	-10.0007	-32.4201	10.3801	9
Body_size	Humans	5.0_6.0	None_Modern	0.762	1.37027	0.45122	2.64583	0.232281	0.0493535	6.60207	-10.0007	-32.4201	10.3801	9
Body_size	Humans	5.0_6.0	Early_Modern	0.725	1.69291	-0.264913	3.72075	0.232281	0.0493535	6.60207	-10.0007	-32.4201	10.3801	9
PVR1	Body_size	none	0.0_1.0	0.583	1.59835	0.0832846	3655.2	0.236397	0.0432124	4.98212	-42.1336	-105.238	12.5357	5
PVR1	Body_size	none	0.0_2.0	0.586	1.54302	0.112481	855.503	0.236397	0.0432124	4.98212	-42.1336	-105.238	12.5357	5
PVR1	Body_size	none	0.0_3.0	0.563	1.88652	0.00843537	36.676	0.236397	0.0432124	4.98212	-42.1336	-105.238	12.5357	5
PVR1	Body_size	none	0.0_4.0	0.756	2.08635	0.000316697	28.0724	0.236397	0.0432124	4.98212	-42.1336	-105.238	12.5357	5
PVR1	Body_size	none	0.0_5.0	0.807	2.05191	0.00768255	26.309	0.236397	0.0432124	4.98212	-42.1336	-105.238	12.5357	5
PVR1	Body_size	none	0.0_6.0	0.773	2.02085	0.00297524	28.1367	0.236397	0.0432124	4.98212	-42.1336	-105.238	12.5357	5
PVR1	Body_size	none	1.0_2.0	0.589	1.7104	0.0737575	1193.64	0.236397	0.0432124	4.98212	-42.1336	-105.238	12.5357	5
PVR1	Body_size	none	1.0_3.0	0.621	2.06922	0.00117278	44.0814	0.236397	0.0432124	4.98212	-42.1336	-105.238	12.5357	5
PVR1	Body_size	none	1.0_4.0	0.796	2.43047	0.00265376	36.913	0.236397	0.0432124	4.98212	-42.1336	-105.238	12.5357	5
PVR1	Body_size	none	1.0_5.0	0.85	2.40983	0.00363989	39.459	0.236397	0.0432124	4.98212	-42.1336	-105.238	12.5357	5
PVR1	Body_size	none	1.0_6.0	0.817	2.25736	0.00093167	27.2606	0.236397	0.0432124	4.98212	-42.1336	-105.238	12.5357	5
PVR1	Body_size	none	2.0_3.0	0.711	3.39525	0.00400589	55.3456	0.236397	0.0432124	4.98212	-42.1336	-105.238	12.5357	5
PVR1	Body_size	none	2.0_4.0	0.854	2.86708	0.00765734	42.2548	0.236397	0.0432124	4.98212	-42.1336	-105.238	12.5357	5
PVR1	Body_size	none	2.0_5.0	0.892	2.67418	0.00398582	40.1983	0.236397	0.0432124	4.98212	-42.1336	-105.238	12.5357	5
PVR1	Body_size	none	2.0_6.0	0.883	2.63382	0.00151376	26.8937	0.236397	0.0432124	4.98212	-42.1336	-105.238	12.5357	5
PVR1	Body_size	none	3.0_4.0	0.862	2.51828	0.00525579	48.5916	0.236397	0.0432124	4.98212	-42.1336	-105.238	12.5357	5
PVR1	Body_size	none	3.0_5.0	0.864	2.32971	0.000316808	25.3236	0.236397	0.0432124	4.98212	-42.1336	-105.238	12.5357	5
PVR1	Body_size	none	3.0_6.0	0.805	2.03942	8.38094e-05	27.7637	0.236397	0.0432124	4.98212	-42.1336	-105.238	12.5357	5
PVR1	Body_size	none	4.0_5.0	0.681	1.34551	0.00189918	23.9127	0.236397	0.0432124	4.98212	-42.1336	-105.238	12.5357	5
PVR1	Body_size	none	4.0_6.0	0.617	1.49184	0.00360951	24.5435	0.236397	0.0432124	4.98212	-42.1336	-105.238	12.5357	5
PVR1	Body_size	none	5.0_6.0	0.717	2.56599	0.00609326	49.7033	0.236397	0.0432124	4.98212	-42.1336	-105.238	12.5357	5
PVR2	Body_size	none	0.0_1.0	0.629	1.59623	0.000271288	50.5651	0.233939	0.0451614	5.95999	-36.8407	-115.471	30.8572	8
PVR2	Body_size	none	0.0_2.0	0.643	1.87574	0.00445356	41.5288	0.233939	0.0451614	5.95999	-36.8407	-115.471	30.8572	8
PVR2	Body_size	none	0.0_3.0	0.617	1.6366	0.00112713	19.2595	0.233939	0.0451614	5.95999	-36.8407	-115.471	30.8572	8
PVR2	Body_size	none	0.0_4.0	0.52	1.43849	0.00581739	16.1749	0.233939	0.0451614	5.95999	-36.8407	-115.471	30.8572	8
PVR2	Body_size	none	0.0_5.0	0.533	1.34464	0.0106412	8.81945	0.233939	0.0451614	5.95999	-36.8407	-115.471	30.8572	8
PVR2	Body_size	none	0.0_6.0	0.628	1.09636	0.000738622	9.16464	0.233939	0.0451614	5.95999	-36.8407	-115.471	30.8572	8
PVR2	Body_size	none	1.0_2.0	0.651	1.91796	0.000636757	38.7298	0.233939	0.0451614	5.95999	-36.8407	-115.471	30.8572	8
PVR2	Body_size	none	1.0_3.0	0.588	1.65896	0.00460915	17.8455	0.233939	0.0451614	5.95999	-36.8407	-115.471	30.8572	8
PVR2	Body_size	none	1.0_4.0	0.643	1.26703	0.000668392	11.1746	0.233939	0.0451614	5.95999	-36.8407	-115.471	30.8572	8
PVR2	Body_size	none	1.0_5.0	0.663	1.16161	0.000352332	12.5265	0.233939	0.0451614	5.95999	-36.8407	-115.471	30.8572	8
PVR2	Body_size	none	1.0_6.0	0.649	1.0385	0.000371243	13.5659	0.233939	0.0451614	5.95999	-36.8407	-115.471	30.8572	8
PVR2	Body_size	none	2.0_3.0	0.764	5.01225	0.00043793	70.3228	0.233939	0.0451614	5.95999	-36.8407	-115.471	30.8572	8
PVR2	Body_size	none	2.0_4.0	0.881	7.77436	0.000899076	110.394	0.233939	0.0451614	5.95999	-36.8407	-115.471	30.8572	8
PVR2	Body_size	none	2.0_5.0	0.811	4.556	0.0109146	48.3701	0.233939	0.0451614	5.95999	-36.8407	-115.471	30.8572	8
PVR2	Body_size	none	2.0_6.0	0.738	1.14314	0.000608405	14.0396	0.233939	0.0451614	5.95999	-36.8407	-115.471	30.8572	8
PVR2	Body_size	none	3.0_4.0	0.874	6.04802	0.00637692	102.411	0.233939	0.0451614	5.95999	-36.8407	-115.471	30.8572	8
PVR2	Body_size	none	3.0_5.0	0.762	2.99308	0.00100258	39.4993	0.233939	0.0451614	5.95999	-36.8407	-115.471	30.8572	8
PVR2	Body_size	none	3.0_6.0	0.725	1.263	0.134612	2748.55	0.233939	0.0451614	5.95999	-36.8407	-115.471	30.8572	8
PVR2	Body_size	none	4.0_5.0	0.649	1.00003	0.00163007	10.2572	0.233939	0.0451614	5.95999	-36.8407	-115.471	30.8572	8
PVR2	Body_size	none	4.0_6.0	0.637	1.65814	0.153937	810.559	0.233939	0.0451614	5.95999	-36.8407	-115.471	30.8572	8
PVR2	Body_size	none	5.0_6.0	0.573	2.28047	0.119779	1791.33	0.233939	0.0451614	5.95999	-36.8407	-115.471	30.8572	8
Time	Body_size	none	0.0_1.0	0.579	2.03887	0.00891492	35.115	0.201387	0.0322202	6.08726	-22.5556	-57.5826	6.48324	11
Time	Body_size	none	0.0_2.0	0.556	2.26519	0.00496088	37.1068	0.201387	0.0322202	6.08726	-22.5556	-57.5826	6.48324	11
Time	Body_size	none	0.0_3.0	0.525	1.6839	0.00122516	18.4667	0.201387	0.0322202	6.08726	-22.5556	-57.5826	6.48324	11
Time	Body_size	none	0.0_4.0	0.523	1.5748	0.00805819	24.4807	0.201387	0.0322202	6.08726	-22.5556	-57.5826	6.48324	11
Time	Body_size	none	0.0_5.0	0.581	1.19375	5.94749e-05	8.67397	0.201387	0.0322202	6.08726	-22.5556	-57.5826	6.48324	11
Time	Body_size	none	0.0_6.0	0.501	1.29018	0.000391635	8.80443	0.201387	0.0322202	6.08726	-22.5556	-57.5826	6.48324	11
Time	Body_size	none	1.0_2.0	0.571	2.42827	0.000683512	54.9579	0.201387	0.0322202	6.08726	-22.5556	-57.5826	6.48324	11
Time	Body_size	none	1.0_3.0	0.556	1.61694	0.00247697	24.4133	0.201387	0.0322202	6.08726	-22.5556	-57.5826	6.48324	11
Time	Body_size	none	1.0_4.0	0.52	1.47365	0.00249181	25.0577	0.201387	0.0322202	6.08726	-22.5556	-57.5826	6.48324	11
Time	Body_size	none	1.0_5.0	0.557	1.22986	0.00289439	12.4986	0.201387	0.0322202	6.08726	-22.5556	-57.5826	6.48324	11
Time	Body_size	none	1.0_6.0	0.521	1.36564	0.000819523	10.4219	0.201387	0.0322202	6.08726	-22.5556	-57.5826	6.48324	11
Time	Body_size	none	2.0_3.0	0.557	1.48015	0.015363	14.9376	0.201387	0.0322202	6.08726	-22.5556	-57.5826	6.48324	11
Time	Body_size	none	2.0_4.0	0.503	1.31462	0.00177759	17.6199	0.201387	0.0322202	6.08726	-22.5556	-57.5826	6.48324	11
Time	Body_size	none	2.0_5.0	0.584	1.04996	0.127084	182.191	0.201387	0.0322202	6.08726	-22.5556	-57.5826	6.48324	11
Time	Body_size	none	2.0_6.0	0.508	1.34249	0.00362224	7.87955	0.201387	0.0322202	6.08726	-22.5556	-57.5826	6.48324	11
Time	Body_size	none	3.0_4.0	0.623	1.36418	0.127286	380.306	0.201387	0.0322202	6.08726	-22.5556	-57.5826	6.48324	11
Time	Body_size	none	3.0_5.0	0.64	1.45822	0.145599	428.981	0.201387	0.0322202	6.08726	-22.5556	-57.5826	6.48324	11
Time	Body_size	none	3.0_6.0	0.528	1.36378	0.209719	717.997	0.201387	0.0322202	6.08726	-22.5556	-57.5826	6.48324	11
Time	Body_size	none	4.0_5.0	0.604	1.93519	0.161824	588.076	0.201387	0.0322202	6.08726	-22.5556	-57.5826	6.48324	11
Time	Body_size	none	4.0_6.0	0.602	1.33451	0.00554448	7.62573	0.201387	0.0322202	6.08726	-22.5556	-57.5826	6.48324	11
Time	Body_size	none	5.0_6.0	0.67	2.53457	0.020693	29.3887	0.201387	0.0322202	6.08726	-22.5556	-57.5826	6.48324	11
Island	Paleotemperature	none	none	0.728	1.63132	0.166618	461.017	0.165679	0.0199516	6.12178	-4.81949	-20.7361	8.54515	18
Island	Humans	0.0_1.0	None_Early	0.593	1.25049	0.14898	3.10496	0.174592	0.0166287	6.84416	-2.2937	-20.9323	15.5752	19
Island	Humans	0.0_1.0	None_Modern	0.527	1.48336	0.195632	2.23204	0.174592	0.0166287	6.84416	-2.2937	-20.9323	15.5752	19
Island	Humans	0.0_1.0	Early_Modern	0.617	1.31974	0.0849512	3.27691	0.174592	0.0166287	6.84416	-2.2937	-20.9323	15.5752	19
Island	PVR1	none	none	0.571	1.26629	0.170457	579.614	0.159231	0.0168252	5.85618	-13.3453	-50.5087	17.0012	20
Island	PVR2	none	none	0.629	1.22879	0.289755	273.629	0.172529	0.00809014	6.27051	-5.98906	-41.5892	27.1703	17
Island	Time	none	none	0.569	1.86684	0.304464	2568.03	0.144514	0.00835526	6.81147	-8.83876	-30.6376	8.19611	21
Paleotemperature	Humans	none	None_Early	0.77	1.59205	0.571441	1078.62	0.199183	0.0488956	6.31731	-4.17283	-22.1876	12.0134	14
Paleotemperature	Humans	none	None_Modern	0.651	1.14288	0.551074	5.1	0.199183	0.0488956	6.31731	-4.17283	-22.1876	12.0134	14
Paleotemperature	Humans	none	Early_Modern	0.737	1.28043	0.609094	1082.46	0.199183	0.0488956	6.31731	-4.17283	-22.1876	12.0134	14
Paleotemperature	PVR1	none	none	0.552	2.52335	1.19028	45.493	0.193379	0.0459142	7.63966	-11.5011	-44.5205	20.6914	16
Paleotemperature	PVR2	none	none	0.785	3.41919	1.11411	232.546	0.188995	0.0430654	5.55813	-7.87015	-40.2519	22.9065	13
Paleotemperature	Time	none	none	0.977	3.2193	1.24882	165.737	0.165125	0.0205152	5.19464	-8.60929	-30.6933	11.2743	12
PVR1	Humans	none	None_Early	0.971	4.40914	1.3449	4300.59	0.269639	0.0435712	6.97213	-38.7341	-76.0178	-6.00217	3
PVR1	Humans	none	None_Modern	0.942	2.49484	0.940715	160.737	0.269639	0.0435712	6.97213	-38.7341	-76.0178	-6.00217	3
PVR1	Humans	none	Early_Modern	0.799	1.73098	0.581852	545.315	0.269639	0.0435712	6.97213	-38.7341	-76.0178	-6.00217	3
PVR2	Humans	none	None_Early	0.978	5.52717	1.28054	5313.87	0.271988	0.0349769	6.14809	-15.5229	-41.7817	8.04792	2
PVR2	Humans	none	None_Modern	0.919	1.85443	0.911322	18.2582	0.271988	0.0349769	6.14809	-15.5229	-41.7817	8.04792	2
PVR2	Humans	none	Early_Modern	0.832	1.91815	0.664566	329.996	0.271988	0.0349769	6.14809	-15.5229	-41.7817	8.04792	2
Time	Humans	none	None_Early	0.948	1.06888	0.986298	1.23327	0.236324	0.0223118	5.56391	-8.70366	-43.2752	23.8993	6
Time	Humans	none	None_Modern	NA	NA	NA	NA	0.236324	0.0223118	5.56391	-8.70366	-43.2752	23.8993	6
Time	Humans	none	Early_Modern	NA	NA	NA	NA	0.236324	0.0223118	5.56391	-8.70366	-43.2752	23.8993	6
PVR1	PVR2	none	none	0.887	4.85652	1.76287	336.474	0.33654	0.0610779	5.42798	-105.285	-276.053	2.06881	1
PVR1	Time	none	none	0.951	5.8481	2.25227	232.804	0.207049	0.0190059	4.51141	-72.0577	-168.774	0.180236	4
PVR2	Time	none	none	0.919	8.49906	3.37329	209.885	0.205568	0.0228692	5.9314	-40.942	-109.562	9.78966	7

## Sheet: Speciation_Replicate02
Predictor1	Predictor2	Predictor1_State	Predictor2_State	Marginal_Probability	Magnitude_Effect	Magnitude_Effect_Lwr	Magnitude_Effect_Upr	SHAP	SHAP_lwr	SHAP_upr	Delta_likelihood	Delta_likelihood_lwr	Delta_likelihood_upr	Rank
Body_size	none	0_1	none	0.742	1.11136	0.830555	1.84191	0.086607	0.0426218	0.136738	-46.5695	-90.172	-9.24683	3
Body_size	none	0_2	none	0.756	1.2305	0.706415	5.25636	0.086607	0.0426218	0.136738	-46.5695	-90.172	-9.24683	3
Body_size	none	0_3	none	0.725	1.23808	0.590546	12.8526	0.086607	0.0426218	0.136738	-46.5695	-90.172	-9.24683	3
Body_size	none	0_4	none	0.689	1.19053	0.558142	12.5141	0.086607	0.0426218	0.136738	-46.5695	-90.172	-9.24683	3
Body_size	none	0_5	none	0.718	1.24851	0.538233	14.0711	0.086607	0.0426218	0.136738	-46.5695	-90.172	-9.24683	3
Body_size	none	0_6	none	0.724	1.16391	0.442336	200.014	0.086607	0.0426218	0.136738	-46.5695	-90.172	-9.24683	3
Body_size	none	1_2	none	0.742	1.14483	0.777179	2.13414	0.086607	0.0426218	0.136738	-46.5695	-90.172	-9.24683	3
Body_size	none	1_3	none	0.683	1.16411	0.621006	4.83779	0.086607	0.0426218	0.136738	-46.5695	-90.172	-9.24683	3
Body_size	none	1_4	none	0.635	1.11347	0.564671	5.42523	0.086607	0.0426218	0.136738	-46.5695	-90.172	-9.24683	3
Body_size	none	1_5	none	0.695	1.17221	0.554734	7.72211	0.086607	0.0426218	0.136738	-46.5695	-90.172	-9.24683	3
Body_size	none	1_6	none	0.69	1.10811	0.445992	15.8425	0.086607	0.0426218	0.136738	-46.5695	-90.172	-9.24683	3
Body_size	none	2_3	none	0.598	1.05536	0.691798	2.45176	0.086607	0.0426218	0.136738	-46.5695	-90.172	-9.24683	3
Body_size	none	2_4	none	0.531	1.00426	0.320165	1.78044	0.086607	0.0426218	0.136738	-46.5695	-90.172	-9.24683	3
Body_size	none	2_5	none	0.62	1.05254	0.548828	4.71266	0.086607	0.0426218	0.136738	-46.5695	-90.172	-9.24683	3
Body_size	none	2_6	none	0.65	1.01828	0.450507	6.10674	0.086607	0.0426218	0.136738	-46.5695	-90.172	-9.24683	3
Body_size	none	3_4	none	0.549	1.06074	0.543304	1.67529	0.086607	0.0426218	0.136738	-46.5695	-90.172	-9.24683	3
Body_size	none	3_5	none	0.561	1.00798	0.262429	1.7842	0.086607	0.0426218	0.136738	-46.5695	-90.172	-9.24683	3
Body_size	none	3_6	none	0.616	1.01253	0.250467	2.05966	0.086607	0.0426218	0.136738	-46.5695	-90.172	-9.24683	3
Body_size	none	4_5	none	0.657	1.06322	0.710669	1.90118	0.086607	0.0426218	0.136738	-46.5695	-90.172	-9.24683	3
Body_size	none	4_6	none	0.69	1.05134	0.588981	2.74704	0.086607	0.0426218	0.136738	-46.5695	-90.172	-9.24683	3
Body_size	none	5_6	none	0.596	1.00067	0.515128	1.61887	0.086607	0.0426218	0.136738	-46.5695	-90.172	-9.24683	3
Island	none	0_1	none	0.972	2.21514	1.14113	7.5653	0.103021	0.023092	0.190277	-44.6454	-97.2982	-1.93195	2
Paleotemperature	none	none	none	0.896	2.45291	0.427096	6.14405	0.0785927	0.0325479	0.130907	-18.8381	-41.9794	0.622406	5
PVR1	none	none	none	0.716	1.2975	0.480273	2.39618	0.0794495	0.0315503	0.126409	-39.36	-79.7624	-5.6563	4
PVR2	none	none	none	0.989	6.43691	0.764582	16.3008	0.108946	0.0465021	0.183852	-52.2889	-100.449	-12.3563	1
Time	none	none	none	0.836	2.04111	0.426691	4.36449	0.0559256	0.0118118	0.107754	-35.3664	-82.8719	0.803555	6
Body_size	Island	0.0_1.0	0.0_1.0	0.76	1.16709	0.742309	3.39452	0.101991	0.00662881	2.52377	-9.51379	-37.3645	15.368	6
Body_size	Island	0.0_2.0	0.0_1.0	0.611	1.17292	0.0670058	2.14804	0.101991	0.00662881	2.52377	-9.51379	-37.3645	15.368	6
Body_size	Island	0.0_3.0	0.0_1.0	0.56	1.46487	-0.486348	4.02499	0.101991	0.00662881	2.52377	-9.51379	-37.3645	15.368	6
Body_size	Island	0.0_4.0	0.0_1.0	0.699	3.84966	-1.16152	10.0137	0.101991	0.00662881	2.52377	-9.51379	-37.3645	15.368	6
Body_size	Island	0.0_5.0	0.0_1.0	NA	NA	NA	NA	0.101991	0.00662881	2.52377	-9.51379	-37.3645	15.368	6
Body_size	Island	0.0_6.0	0.0_1.0	NA	NA	NA	NA	0.101991	0.00662881	2.52377	-9.51379	-37.3645	15.368	6
Body_size	Island	1.0_2.0	0.0_1.0	0.542	1.18189	0.239807	1.96457	0.101991	0.00662881	2.52377	-9.51379	-37.3645	15.368	6
Body_size	Island	1.0_3.0	0.0_1.0	0.698	1.75573	-0.263567	4.33205	0.101991	0.00662881	2.52377	-9.51379	-37.3645	15.368	6
Body_size	Island	1.0_4.0	0.0_1.0	0.781	4.93168	-1.82728	10.4618	0.101991	0.00662881	2.52377	-9.51379	-37.3645	15.368	6
Body_size	Island	1.0_5.0	0.0_1.0	NA	NA	NA	NA	0.101991	0.00662881	2.52377	-9.51379	-37.3645	15.368	6
Body_size	Island	1.0_6.0	0.0_1.0	NA	NA	NA	NA	0.101991	0.00662881	2.52377	-9.51379	-37.3645	15.368	6
Body_size	Island	2.0_3.0	0.0_1.0	0.758	1.48829	-0.0320835	3.55566	0.101991	0.00662881	2.52377	-9.51379	-37.3645	15.368	6
Body_size	Island	2.0_4.0	0.0_1.0	0.804	3.33226	-1.1968	9.00176	0.101991	0.00662881	2.52377	-9.51379	-37.3645	15.368	6
Body_size	Island	2.0_5.0	0.0_1.0	NA	NA	NA	NA	0.101991	0.00662881	2.52377	-9.51379	-37.3645	15.368	6
Body_size	Island	2.0_6.0	0.0_1.0	NA	NA	NA	NA	0.101991	0.00662881	2.52377	-9.51379	-37.3645	15.368	6
Body_size	Island	3.0_4.0	0.0_1.0	0.769	1.44439	0.0173165	4.61411	0.101991	0.00662881	2.52377	-9.51379	-37.3645	15.368	6
Body_size	Island	3.0_5.0	0.0_1.0	NA	NA	NA	NA	0.101991	0.00662881	2.52377	-9.51379	-37.3645	15.368	6
Body_size	Island	3.0_6.0	0.0_1.0	NA	NA	NA	NA	0.101991	0.00662881	2.52377	-9.51379	-37.3645	15.368	6
Body_size	Island	4.0_5.0	0.0_1.0	NA	NA	NA	NA	0.101991	0.00662881	2.52377	-9.51379	-37.3645	15.368	6
Body_size	Island	4.0_6.0	0.0_1.0	NA	NA	NA	NA	0.101991	0.00662881	2.52377	-9.51379	-37.3645	15.368	6
Body_size	Island	5.0_6.0	0.0_1.0	NA	NA	NA	NA	0.101991	0.00662881	2.52377	-9.51379	-37.3645	15.368	6
Paleotemperature	Body_size	none	0.0_1.0	0.741	3.27309	0.175779	4333.92	0.125431	0.0188543	2.32879	-11.4545	-34.5514	8.31872	2
Paleotemperature	Body_size	none	0.0_2.0	0.73	1.1684	0.132667	6312.91	0.125431	0.0188543	2.32879	-11.4545	-34.5514	8.31872	2
Paleotemperature	Body_size	none	0.0_3.0	0.868	1.34417	0.106321	3380.82	0.125431	0.0188543	2.32879	-11.4545	-34.5514	8.31872	2
Paleotemperature	Body_size	none	0.0_4.0	0.887	1.01701	0.0705227	273.612	0.125431	0.0188543	2.32879	-11.4545	-34.5514	8.31872	2
Paleotemperature	Body_size	none	0.0_5.0	0.743	1.02368	0.0821162	8023.99	0.125431	0.0188543	2.32879	-11.4545	-34.5514	8.31872	2
Paleotemperature	Body_size	none	0.0_6.0	0.577	1.15237	0.00244282	16.9104	0.125431	0.0188543	2.32879	-11.4545	-34.5514	8.31872	2
Paleotemperature	Body_size	none	1.0_2.0	0.806	1.04372	0.093269	3270.2	0.125431	0.0188543	2.32879	-11.4545	-34.5514	8.31872	2
Paleotemperature	Body_size	none	1.0_3.0	0.878	1.06949	0.0825486	136.984	0.125431	0.0188543	2.32879	-11.4545	-34.5514	8.31872	2
Paleotemperature	Body_size	none	1.0_4.0	0.912	1.23864	0.00227771	15.2071	0.125431	0.0188543	2.32879	-11.4545	-34.5514	8.31872	2
Paleotemperature	Body_size	none	1.0_5.0	0.797	1.06401	0.0886875	6253	0.125431	0.0188543	2.32879	-11.4545	-34.5514	8.31872	2
Paleotemperature	Body_size	none	1.0_6.0	0.623	1.17053	0.00297518	14.5301	0.125431	0.0188543	2.32879	-11.4545	-34.5514	8.31872	2
Paleotemperature	Body_size	none	2.0_3.0	0.893	1.23353	0.00209474	15.989	0.125431	0.0188543	2.32879	-11.4545	-34.5514	8.31872	2
Paleotemperature	Body_size	none	2.0_4.0	0.93	1.42485	0.00265597	17.8228	0.125431	0.0188543	2.32879	-11.4545	-34.5514	8.31872	2
Paleotemperature	Body_size	none	2.0_5.0	0.834	1.06215	0.0010021	14.4539	0.125431	0.0188543	2.32879	-11.4545	-34.5514	8.31872	2
Paleotemperature	Body_size	none	2.0_6.0	0.643	1.33203	0.000603216	15.9027	0.125431	0.0188543	2.32879	-11.4545	-34.5514	8.31872	2
Paleotemperature	Body_size	none	3.0_4.0	0.883	1.37892	0.000532292	20.4828	0.125431	0.0188543	2.32879	-11.4545	-34.5514	8.31872	2
Paleotemperature	Body_size	none	3.0_5.0	0.79	1.19099	0.00311429	17.7503	0.125431	0.0188543	2.32879	-11.4545	-34.5514	8.31872	2
Paleotemperature	Body_size	none	3.0_6.0	0.777	1.085	0.100135	2447.15	0.125431	0.0188543	2.32879	-11.4545	-34.5514	8.31872	2
Paleotemperature	Body_size	none	4.0_5.0	0.76	1.40558	0.11222	13660.3	0.125431	0.0188543	2.32879	-11.4545	-34.5514	8.31872	2
Paleotemperature	Body_size	none	4.0_6.0	0.867	1.75857	0.147514	834.203	0.125431	0.0188543	2.32879	-11.4545	-34.5514	8.31872	2
Paleotemperature	Body_size	none	5.0_6.0	0.823	1.40426	0.088742	401.301	0.125431	0.0188543	2.32879	-11.4545	-34.5514	8.31872	2
PVR1	Body_size	none	0.0_1.0	0.603	1.58737	0.151032	212.162	0.109611	0.0235085	2.00814	-25.6467	-64.7351	6.52182	4
PVR1	Body_size	none	0.0_2.0	0.609	1.17681	0.0909662	2188.28	0.109611	0.0235085	2.00814	-25.6467	-64.7351	6.52182	4
PVR1	Body_size	none	0.0_3.0	0.53	1.36324	0.000745255	17.151	0.109611	0.0235085	2.00814	-25.6467	-64.7351	6.52182	4
PVR1	Body_size	none	0.0_4.0	0.648	1.02029	0.00217472	8.69398	0.109611	0.0235085	2.00814	-25.6467	-64.7351	6.52182	4
PVR1	Body_size	none	0.0_5.0	0.533	1.26196	0.00264456	12.894	0.109611	0.0235085	2.00814	-25.6467	-64.7351	6.52182	4
PVR1	Body_size	none	0.0_6.0	0.57	1.03374	0.0904965	121.069	0.109611	0.0235085	2.00814	-25.6467	-64.7351	6.52182	4
PVR1	Body_size	none	1.0_2.0	0.57	1.44439	0.0028259	18.5538	0.109611	0.0235085	2.00814	-25.6467	-64.7351	6.52182	4
PVR1	Body_size	none	1.0_3.0	0.558	1.5323	0.0047334	19.1336	0.109611	0.0235085	2.00814	-25.6467	-64.7351	6.52182	4
PVR1	Body_size	none	1.0_4.0	0.579	1.23445	0.00119398	15.9318	0.109611	0.0235085	2.00814	-25.6467	-64.7351	6.52182	4
PVR1	Body_size	none	1.0_5.0	0.546	1.31766	0.00911863	16.8908	0.109611	0.0235085	2.00814	-25.6467	-64.7351	6.52182	4
PVR1	Body_size	none	1.0_6.0	0.571	1.0368	0.0929804	704.956	0.109611	0.0235085	2.00814	-25.6467	-64.7351	6.52182	4
PVR1	Body_size	none	2.0_3.0	0.554	1.46758	0.00188743	20.2213	0.109611	0.0235085	2.00814	-25.6467	-64.7351	6.52182	4
PVR1	Body_size	none	2.0_4.0	0.614	1.12133	0.00093977	12.4256	0.109611	0.0235085	2.00814	-25.6467	-64.7351	6.52182	4
PVR1	Body_size	none	2.0_5.0	0.54	1.43904	0.000226814	16.8008	0.109611	0.0235085	2.00814	-25.6467	-64.7351	6.52182	4
PVR1	Body_size	none	2.0_6.0	0.548	1.01574	0.00104287	12.516	0.109611	0.0235085	2.00814	-25.6467	-64.7351	6.52182	4
PVR1	Body_size	none	3.0_4.0	0.615	1.00875	0.0026098	10.7491	0.109611	0.0235085	2.00814	-25.6467	-64.7351	6.52182	4
PVR1	Body_size	none	3.0_5.0	0.56	1.01602	0.0752684	185.805	0.109611	0.0235085	2.00814	-25.6467	-64.7351	6.52182	4
PVR1	Body_size	none	3.0_6.0	0.531	1.00692	0.00179386	9.64969	0.109611	0.0235085	2.00814	-25.6467	-64.7351	6.52182	4
PVR1	Body_size	none	4.0_5.0	0.646	1.01824	0.000394179	12.81	0.109611	0.0235085	2.00814	-25.6467	-64.7351	6.52182	4
PVR1	Body_size	none	4.0_6.0	0.634	1.03832	0.000127592	12.6502	0.109611	0.0235085	2.00814	-25.6467	-64.7351	6.52182	4
PVR1	Body_size	none	5.0_6.0	0.584	1.00856	0.000996212	13.1019	0.109611	0.0235085	2.00814	-25.6467	-64.7351	6.52182	4
PVR2	Body_size	none	0.0_1.0	0.55	1.00847	0.014454	3.72606	0.115047	0.0223876	2.3608	-25.3827	-65.2058	6.58664	1
PVR2	Body_size	none	0.0_2.0	0.66	1.24753	0.111394	623.669	0.115047	0.0223876	2.3608	-25.3827	-65.2058	6.58664	1
PVR2	Body_size	none	0.0_3.0	0.781	1.41154	0.113088	1710.2	0.115047	0.0223876	2.3608	-25.3827	-65.2058	6.58664	1
PVR2	Body_size	none	0.0_4.0	0.933	1.77463	0.10413	378.477	0.115047	0.0223876	2.3608	-25.3827	-65.2058	6.58664	1
PVR2	Body_size	none	0.0_5.0	0.898	1.89976	0.121852	1972.34	0.115047	0.0223876	2.3608	-25.3827	-65.2058	6.58664	1
PVR2	Body_size	none	0.0_6.0	0.802	1.61508	0.176412	4469.62	0.115047	0.0223876	2.3608	-25.3827	-65.2058	6.58664	1
PVR2	Body_size	none	1.0_2.0	0.693	1.36402	0.0884939	299.579	0.115047	0.0223876	2.3608	-25.3827	-65.2058	6.58664	1
PVR2	Body_size	none	1.0_3.0	0.811	1.47082	0.114088	931.218	0.115047	0.0223876	2.3608	-25.3827	-65.2058	6.58664	1
PVR2	Body_size	none	1.0_4.0	0.941	1.69358	0.112266	40351.1	0.115047	0.0223876	2.3608	-25.3827	-65.2058	6.58664	1
PVR2	Body_size	none	1.0_5.0	0.906	1.78003	0.111948	25409.1	0.115047	0.0223876	2.3608	-25.3827	-65.2058	6.58664	1
PVR2	Body_size	none	1.0_6.0	0.799	1.69024	0.147147	7310.65	0.115047	0.0223876	2.3608	-25.3827	-65.2058	6.58664	1
PVR2	Body_size	none	2.0_3.0	0.823	2.97781	0.194646	3661.21	0.115047	0.0223876	2.3608	-25.3827	-65.2058	6.58664	1
PVR2	Body_size	none	2.0_4.0	0.788	1.09263	0.00270818	15.7617	0.115047	0.0223876	2.3608	-25.3827	-65.2058	6.58664	1
PVR2	Body_size	none	2.0_5.0	0.735	1.72784	0.00298949	24.0244	0.115047	0.0223876	2.3608	-25.3827	-65.2058	6.58664	1
PVR2	Body_size	none	2.0_6.0	0.751	1.54064	0.145024	801.925	0.115047	0.0223876	2.3608	-25.3827	-65.2058	6.58664	1
PVR2	Body_size	none	3.0_4.0	0.782	1.36353	0.00131001	23.2244	0.115047	0.0223876	2.3608	-25.3827	-65.2058	6.58664	1
PVR2	Body_size	none	3.0_5.0	0.785	1.99812	0.00298967	32.9742	0.115047	0.0223876	2.3608	-25.3827	-65.2058	6.58664	1
PVR2	Body_size	none	3.0_6.0	0.617	1.25981	0.125905	523.623	0.115047	0.0223876	2.3608	-25.3827	-65.2058	6.58664	1
PVR2	Body_size	none	4.0_5.0	0.792	2.2765	0.00708007	32.8263	0.115047	0.0223876	2.3608	-25.3827	-65.2058	6.58664	1
PVR2	Body_size	none	4.0_6.0	0.694	1.23478	0.000283449	15.9611	0.115047	0.0223876	2.3608	-25.3827	-65.2058	6.58664	1
PVR2	Body_size	none	5.0_6.0	0.721	1.25794	0.00126078	15.5743	0.115047	0.0223876	2.3608	-25.3827	-65.2058	6.58664	1
Time	Body_size	none	0.0_1.0	0.8	3.73114	0.26008	8892.13	0.0753099	0.0078555	2.44528	-13.4485	-42.8211	9.26513	7
Time	Body_size	none	0.0_2.0	0.785	3.11543	0.280944	11349.7	0.0753099	0.0078555	2.44528	-13.4485	-42.8211	9.26513	7
Time	Body_size	none	0.0_3.0	0.791	1.87784	0.221924	2588.76	0.0753099	0.0078555	2.44528	-13.4485	-42.8211	9.26513	7
Time	Body_size	none	0.0_4.0	0.676	1.46978	0.130624	1578.65	0.0753099	0.0078555	2.44528	-13.4485	-42.8211	9.26513	7
Time	Body_size	none	0.0_5.0	0.723	1.43922	0.205383	1877.28	0.0753099	0.0078555	2.44528	-13.4485	-42.8211	9.26513	7
Time	Body_size	none	0.0_6.0	0.729	1.31128	0.342947	604.577	0.0753099	0.0078555	2.44528	-13.4485	-42.8211	9.26513	7
Time	Body_size	none	1.0_2.0	0.755	2.64456	0.20458	3399.8	0.0753099	0.0078555	2.44528	-13.4485	-42.8211	9.26513	7
Time	Body_size	none	1.0_3.0	0.741	1.74884	0.170181	2908.43	0.0753099	0.0078555	2.44528	-13.4485	-42.8211	9.26513	7
Time	Body_size	none	1.0_4.0	0.724	1.38878	0.00142769	15.8804	0.0753099	0.0078555	2.44528	-13.4485	-42.8211	9.26513	7
Time	Body_size	none	1.0_5.0	0.673	1.2946	0.190773	3432.72	0.0753099	0.0078555	2.44528	-13.4485	-42.8211	9.26513	7
Time	Body_size	none	1.0_6.0	0.658	1.20777	0.301789	769.107	0.0753099	0.0078555	2.44528	-13.4485	-42.8211	9.26513	7
Time	Body_size	none	2.0_3.0	0.63	1.40677	0.181282	1967.32	0.0753099	0.0078555	2.44528	-13.4485	-42.8211	9.26513	7
Time	Body_size	none	2.0_4.0	0.732	1.83352	0.00215006	22.1395	0.0753099	0.0078555	2.44528	-13.4485	-42.8211	9.26513	7
Time	Body_size	none	2.0_5.0	0.621	1.07183	0.00541978	5.27953	0.0753099	0.0078555	2.44528	-13.4485	-42.8211	9.26513	7
Time	Body_size	none	2.0_6.0	0.596	1.11831	0.390358	873.784	0.0753099	0.0078555	2.44528	-13.4485	-42.8211	9.26513	7
Time	Body_size	none	3.0_4.0	0.662	1.55488	0.000899669	20.1655	0.0753099	0.0078555	2.44528	-13.4485	-42.8211	9.26513	7
Time	Body_size	none	3.0_5.0	0.642	1.20175	0.01039	9.54331	0.0753099	0.0078555	2.44528	-13.4485	-42.8211	9.26513	7
Time	Body_size	none	3.0_6.0	0.639	1.04388	0.00190571	4.91012	0.0753099	0.0078555	2.44528	-13.4485	-42.8211	9.26513	7
Time	Body_size	none	4.0_5.0	0.591	1.26488	0.135323	214.336	0.0753099	0.0078555	2.44528	-13.4485	-42.8211	9.26513	7
Time	Body_size	none	4.0_6.0	0.57	1.16392	0.259716	74.1049	0.0753099	0.0078555	2.44528	-13.4485	-42.8211	9.26513	7
Time	Body_size	none	5.0_6.0	0.506	1.10193	0.299455	538.669	0.0753099	0.0078555	2.44528	-13.4485	-42.8211	9.26513	7
Island	Paleotemperature	none	none	0.779	2.00816	0.401962	1102.59	0.0822465	0.00752904	1.76912	-8.4365	-28.1363	6.07948	9
Island	PVR1	none	none	0.58	1.06917	0.482571	17.5877	0.0689	0.00509002	1.7084	-3.9217	-28.6892	18.5327	14
Island	PVR2	none	none	0.583	1.00614	0.915941	1.15354	0.064574	0.00488193	1.99857	-5.51644	-31.0858	16.3724	13
Island	Time	none	none	0.82	1.27981	0.72305	32.6705	0.0572793	0.00236073	1.95771	-9.33456	-29.3314	5.45308	11
Paleotemperature	PVR1	none	none	0.792	1.51233	0.588026	42.2913	0.09697	0.0173912	1.70159	-11.2067	-32.3949	6.56535	8
Paleotemperature	PVR2	none	none	0.689	3.71279	1.17169	521.48	0.0899108	0.0134347	1.2714	-5.78651	-22.8796	9.34413	12
Paleotemperature	Time	none	none	0.766	1.9794	0.849692	74.3114	0.0705785	0.00742738	1.89429	-10.8715	-34.5408	6.27755	10
PVR1	PVR2	none	none	0.65	3.89579	1.58745	89.4702	0.110071	0.0238928	1.91137	-18.755	-55.6397	11.027	3
PVR1	Time	none	none	0.881	1.68254	0.760288	11.9206	0.0781895	0.00903816	1.51468	-10.7204	-38.013	12.3288	5
PVR2	Time	none	none	0.779	4.07742	1.61968	117.476	0.0726652	0.00592855	1.8247	-11.15	-38.7063	10.364	9

## Sheet: Extinction_Replicate02
Predictor1	Predictor2	Predictor1_State	Predictor2_State	Marginal_Probability	Magnitude_Effect	Magnitude_Effect_Lwr	Magnitude_Effect_Upr	SHAP	SHAP_lwr	SHAP_upr	Delta_likelihood	Delta_likelihood_lwr	Delta_likelihood_upr	Rank
Body_size	none	0_1	none	0.532	1.0059	0.659647	1.45	0.139229	0.0659286	0.222451	-61.9383	-121.439	-13.7088	3
Body_size	none	0_2	none	0.51	1.08561	0.334115	2.02545	0.139229	0.0659286	0.222451	-61.9383	-121.439	-13.7088	3
Body_size	none	0_3	none	0.719	1.55964	0.147987	3.20772	0.139229	0.0659286	0.222451	-61.9383	-121.439	-13.7088	3
Body_size	none	0_4	none	0.87	2.32741	0.226209	5.12163	0.139229	0.0659286	0.222451	-61.9383	-121.439	-13.7088	3
Body_size	none	0_5	none	0.905	3.22478	0.199252	8.13564	0.139229	0.0659286	0.222451	-61.9383	-121.439	-13.7088	3
Body_size	none	0_6	none	0.88	3.45906	0.156594	9.9666	0.139229	0.0659286	0.222451	-61.9383	-121.439	-13.7088	3
Body_size	none	1_2	none	0.529	1.04075	0.537541	1.57435	0.139229	0.0659286	0.222451	-61.9383	-121.439	-13.7088	3
Body_size	none	1_3	none	0.769	1.48395	0.41587	2.87243	0.139229	0.0659286	0.222451	-61.9383	-121.439	-13.7088	3
Body_size	none	1_4	none	0.918	2.23059	0.409135	4.3563	0.139229	0.0659286	0.222451	-61.9383	-121.439	-13.7088	3
Body_size	none	1_5	none	0.929	3.08038	0.36038	7.23003	0.139229	0.0659286	0.222451	-61.9383	-121.439	-13.7088	3
Body_size	none	1_6	none	0.906	3.27912	0.381646	8.43168	0.139229	0.0659286	0.222451	-61.9383	-121.439	-13.7088	3
Body_size	none	2_3	none	0.839	1.38964	0.611488	2.37314	0.139229	0.0659286	0.222451	-61.9383	-121.439	-13.7088	3
Body_size	none	2_4	none	0.95	2.11884	0.616738	3.68584	0.139229	0.0659286	0.222451	-61.9383	-121.439	-13.7088	3
Body_size	none	2_5	none	0.954	2.938	0.584656	6.53261	0.139229	0.0659286	0.222451	-61.9383	-121.439	-13.7088	3
Body_size	none	2_6	none	0.925	3.08716	0.503512	7.55607	0.139229	0.0659286	0.222451	-61.9383	-121.439	-13.7088	3
Body_size	none	3_4	none	0.908	1.56027	0.766516	2.652	0.139229	0.0659286	0.222451	-61.9383	-121.439	-13.7088	3
Body_size	none	3_5	none	0.888	2.18347	0.678525	4.88016	0.139229	0.0659286	0.222451	-61.9383	-121.439	-13.7088	3
Body_size	none	3_6	none	0.864	2.28249	0.347101	5.10209	0.139229	0.0659286	0.222451	-61.9383	-121.439	-13.7088	3
Body_size	none	4_5	none	0.723	1.37856	0.502678	2.65122	0.139229	0.0659286	0.222451	-61.9383	-121.439	-13.7088	3
Body_size	none	4_6	none	0.642	1.47673	0.336431	3.16101	0.139229	0.0659286	0.222451	-61.9383	-121.439	-13.7088	3
Body_size	none	5_6	none	0.528	1.06858	0.382691	1.82266	0.139229	0.0659286	0.222451	-61.9383	-121.439	-13.7088	3
Island	none	0_1	none	0.78	1.22432	0.531962	6.52668	0.0636509	0.0137008	0.126372	-24.1957	-62.4359	1.83051	7
Paleotemperature	none	none	none	0.799	1.51613	0.441998	2.76003	0.10298	0.0526528	0.162466	-18.646	-42.3779	0.377776	6
Humans	none	None_Early	none	1	3.80368	2.30477	8.88513	0.374418	0.175024	0.54558	-44.0827	-77.4518	-14.9053	1
Humans	none	None_Modern	none	0.999	6.49627	3.5014	14.8373	0.374418	0.175024	0.54558	-44.0827	-77.4518	-14.9053	1
Humans	none	Early_Modern	none	0.993	1.70682	1.20863	3.21818	0.374418	0.175024	0.54558	-44.0827	-77.4518	-14.9053	1
PVR1	none	none	none	0.968	2.87191	0.733787	6.12135	0.139108	0.054412	0.222599	-53.4911	-107.045	-10.1971	4
PVR2	none	none	none	0.872	2.56739	0.371791	5.83859	0.0979339	0.0425764	0.163094	-50.9062	-101.55	-8.47563	5
Time	none	none	none	0.997	5.78817	0.862569	14.0985	0.144171	0.0260286	0.280033	-49.4556	-97.6949	-7.32124	2
Body_size	Island	0.0_1.0	0.0_1.0	0.619	2.35828	-2.20967	3.69545	0.144508	0.0108006	5.77089	-5.17957	-29.6212	16.68	13
Body_size	Island	0.0_2.0	0.0_1.0	0.53	1.16786	0.144193	-0.152278	0.144508	0.0108006	5.77089	-5.17957	-29.6212	16.68	13
Body_size	Island	0.0_3.0	0.0_1.0	0.545	1.11595	-8.20293	14.4719	0.144508	0.0108006	5.77089	-5.17957	-29.6212	16.68	13
Body_size	Island	0.0_4.0	0.0_1.0	0.536	2.7074	-18.9045	16.1284	0.144508	0.0108006	5.77089	-5.17957	-29.6212	16.68	13
Body_size	Island	0.0_5.0	0.0_1.0	NA	NA	NA	NA	0.144508	0.0108006	5.77089	-5.17957	-29.6212	16.68	13
Body_size	Island	0.0_6.0	0.0_1.0	NA	NA	NA	NA	0.144508	0.0108006	5.77089	-5.17957	-29.6212	16.68	13
Body_size	Island	1.0_2.0	0.0_1.0	0.531	1.20121	0.160601	-0.242757	0.144508	0.0108006	5.77089	-5.17957	-29.6212	16.68	13
Body_size	Island	1.0_3.0	0.0_1.0	0.593	1.78956	-8.0367	15.3018	0.144508	0.0108006	5.77089	-5.17957	-29.6212	16.68	13
Body_size	Island	1.0_4.0	0.0_1.0	0.588	2.26406	-15.9131	18.2213	0.144508	0.0108006	5.77089	-5.17957	-29.6212	16.68	13
Body_size	Island	1.0_5.0	0.0_1.0	NA	NA	NA	NA	0.144508	0.0108006	5.77089	-5.17957	-29.6212	16.68	13
Body_size	Island	1.0_6.0	0.0_1.0	NA	NA	NA	NA	0.144508	0.0108006	5.77089	-5.17957	-29.6212	16.68	13
Body_size	Island	2.0_3.0	0.0_1.0	0.575	1.65868	-6.01831	8.8917	0.144508	0.0108006	5.77089	-5.17957	-29.6212	16.68	13
Body_size	Island	2.0_4.0	0.0_1.0	0.557	-10.8703	0.0847451	-0.0667729	0.144508	0.0108006	5.77089	-5.17957	-29.6212	16.68	13
Body_size	Island	2.0_5.0	0.0_1.0	NA	NA	NA	NA	0.144508	0.0108006	5.77089	-5.17957	-29.6212	16.68	13
Body_size	Island	2.0_6.0	0.0_1.0	NA	NA	NA	NA	0.144508	0.0108006	5.77089	-5.17957	-29.6212	16.68	13
Body_size	Island	3.0_4.0	0.0_1.0	0.505	-1.09631	0.124636	-0.188107	0.144508	0.0108006	5.77089	-5.17957	-29.6212	16.68	13
Body_size	Island	3.0_5.0	0.0_1.0	NA	NA	NA	NA	0.144508	0.0108006	5.77089	-5.17957	-29.6212	16.68	13
Body_size	Island	3.0_6.0	0.0_1.0	NA	NA	NA	NA	0.144508	0.0108006	5.77089	-5.17957	-29.6212	16.68	13
Body_size	Island	4.0_5.0	0.0_1.0	NA	NA	NA	NA	0.144508	0.0108006	5.77089	-5.17957	-29.6212	16.68	13
Body_size	Island	4.0_6.0	0.0_1.0	NA	NA	NA	NA	0.144508	0.0108006	5.77089	-5.17957	-29.6212	16.68	13
Body_size	Island	5.0_6.0	0.0_1.0	NA	NA	NA	NA	0.144508	0.0108006	5.77089	-5.17957	-29.6212	16.68	13
Paleotemperature	Body_size	none	0.0_1.0	0.571	1.12932	2.58386e-05	16.4681	0.192153	0.0434008	4.5075	-9.27592	-32.2783	10.8714	6
Paleotemperature	Body_size	none	0.0_2.0	0.648	1.24215	0.00156272	13.9003	0.192153	0.0434008	4.5075	-9.27592	-32.2783	10.8714	6
Paleotemperature	Body_size	none	0.0_3.0	0.798	1.713	0.000149212	24.2678	0.192153	0.0434008	4.5075	-9.27592	-32.2783	10.8714	6
Paleotemperature	Body_size	none	0.0_4.0	0.693	1.62611	0.00151912	20.793	0.192153	0.0434008	4.5075	-9.27592	-32.2783	10.8714	6
Paleotemperature	Body_size	none	0.0_5.0	0.685	1.46012	0.00206886	17.1837	0.192153	0.0434008	4.5075	-9.27592	-32.2783	10.8714	6
Paleotemperature	Body_size	none	0.0_6.0	0.65	1.22823	0.000574961	15.3879	0.192153	0.0434008	4.5075	-9.27592	-32.2783	10.8714	6
Paleotemperature	Body_size	none	1.0_2.0	0.714	1.62946	0.000671779	29.2085	0.192153	0.0434008	4.5075	-9.27592	-32.2783	10.8714	6
Paleotemperature	Body_size	none	1.0_3.0	0.807	2.13568	5.02936e-05	25.7691	0.192153	0.0434008	4.5075	-9.27592	-32.2783	10.8714	6
Paleotemperature	Body_size	none	1.0_4.0	0.721	1.82011	0.00198563	17.4461	0.192153	0.0434008	4.5075	-9.27592	-32.2783	10.8714	6
Paleotemperature	Body_size	none	1.0_5.0	0.69	1.53712	0.00122623	18.6344	0.192153	0.0434008	4.5075	-9.27592	-32.2783	10.8714	6
Paleotemperature	Body_size	none	1.0_6.0	0.657	1.21918	0.00366995	20.921	0.192153	0.0434008	4.5075	-9.27592	-32.2783	10.8714	6
Paleotemperature	Body_size	none	2.0_3.0	0.796	2.27532	0.00395802	32.0822	0.192153	0.0434008	4.5075	-9.27592	-32.2783	10.8714	6
Paleotemperature	Body_size	none	2.0_4.0	0.74	1.86725	0.00041747	22.9487	0.192153	0.0434008	4.5075	-9.27592	-32.2783	10.8714	6
Paleotemperature	Body_size	none	2.0_5.0	0.73	1.49568	0.00633973	17.4787	0.192153	0.0434008	4.5075	-9.27592	-32.2783	10.8714	6
Paleotemperature	Body_size	none	2.0_6.0	0.648	1.30853	0.00209349	13.4004	0.192153	0.0434008	4.5075	-9.27592	-32.2783	10.8714	6
Paleotemperature	Body_size	none	3.0_4.0	0.804	2.20908	0.00428566	26.9873	0.192153	0.0434008	4.5075	-9.27592	-32.2783	10.8714	6
Paleotemperature	Body_size	none	3.0_5.0	0.781	1.58111	0.00649633	17.8021	0.192153	0.0434008	4.5075	-9.27592	-32.2783	10.8714	6
Paleotemperature	Body_size	none	3.0_6.0	0.727	1.38723	0.00197073	12.255	0.192153	0.0434008	4.5075	-9.27592	-32.2783	10.8714	6
Paleotemperature	Body_size	none	4.0_5.0	0.7	1.55913	0.0023847	15.8192	0.192153	0.0434008	4.5075	-9.27592	-32.2783	10.8714	6
Paleotemperature	Body_size	none	4.0_6.0	0.719	1.52148	0.00780063	19.8671	0.192153	0.0434008	4.5075	-9.27592	-32.2783	10.8714	6
Paleotemperature	Body_size	none	5.0_6.0	0.714	1.40149	0.00307981	20.0227	0.192153	0.0434008	4.5075	-9.27592	-32.2783	10.8714	6
Body_size	Humans	0.0_1.0	None_Early	0.818	1.31109	0.727016	7.46511	0.166681	0.0290893	3.79876	-5.92318	-22.1819	8.92448	7
Body_size	Humans	0.0_1.0	None_Modern	NA	NA	NA	NA	0.166681	0.0290893	3.79876	-5.92318	-22.1819	8.92448	7
Body_size	Humans	0.0_1.0	Early_Modern	NA	NA	NA	NA	0.166681	0.0290893	3.79876	-5.92318	-22.1819	8.92448	7
Body_size	Humans	0.0_2.0	None_Early	0.773	1.29537	0.568249	-46.1773	0.166681	0.0290893	3.79876	-5.92318	-22.1819	8.92448	7
Body_size	Humans	0.0_2.0	None_Modern	NA	NA	NA	NA	0.166681	0.0290893	3.79876	-5.92318	-22.1819	8.92448	7
Body_size	Humans	0.0_2.0	Early_Modern	NA	NA	NA	NA	0.166681	0.0290893	3.79876	-5.92318	-22.1819	8.92448	7
Body_size	Humans	0.0_3.0	None_Early	0.693	1.06809	0.405157	-5.36457	0.166681	0.0290893	3.79876	-5.92318	-22.1819	8.92448	7
Body_size	Humans	0.0_3.0	None_Modern	NA	NA	NA	NA	0.166681	0.0290893	3.79876	-5.92318	-22.1819	8.92448	7
Body_size	Humans	0.0_3.0	Early_Modern	NA	NA	NA	NA	0.166681	0.0290893	3.79876	-5.92318	-22.1819	8.92448	7
Body_size	Humans	0.0_4.0	None_Early	0.606	4.47428	-0.355603	3.30498	0.166681	0.0290893	3.79876	-5.92318	-22.1819	8.92448	7
Body_size	Humans	0.0_4.0	None_Modern	NA	NA	NA	NA	0.166681	0.0290893	3.79876	-5.92318	-22.1819	8.92448	7
Body_size	Humans	0.0_4.0	Early_Modern	NA	NA	NA	NA	0.166681	0.0290893	3.79876	-5.92318	-22.1819	8.92448	7
Body_size	Humans	0.0_5.0	None_Early	0.537	1.23121	-0.325529	4.23525	0.166681	0.0290893	3.79876	-5.92318	-22.1819	8.92448	7
Body_size	Humans	0.0_5.0	None_Modern	NA	NA	NA	NA	0.166681	0.0290893	3.79876	-5.92318	-22.1819	8.92448	7
Body_size	Humans	0.0_5.0	Early_Modern	NA	NA	NA	NA	0.166681	0.0290893	3.79876	-5.92318	-22.1819	8.92448	7
Body_size	Humans	0.0_6.0	None_Early	0.543	1.62517	-0.692964	5.66234	0.166681	0.0290893	3.79876	-5.92318	-22.1819	8.92448	7
Body_size	Humans	0.0_6.0	None_Modern	NA	NA	NA	NA	0.166681	0.0290893	3.79876	-5.92318	-22.1819	8.92448	7
Body_size	Humans	0.0_6.0	Early_Modern	NA	NA	NA	NA	0.166681	0.0290893	3.79876	-5.92318	-22.1819	8.92448	7
Body_size	Humans	1.0_2.0	None_Early	0.702	1.104	0.653123	8.00449	0.166681	0.0290893	3.79876	-5.92318	-22.1819	8.92448	7
Body_size	Humans	1.0_2.0	None_Modern	NA	NA	NA	NA	0.166681	0.0290893	3.79876	-5.92318	-22.1819	8.92448	7
Body_size	Humans	1.0_2.0	Early_Modern	NA	NA	NA	NA	0.166681	0.0290893	3.79876	-5.92318	-22.1819	8.92448	7
Body_size	Humans	1.0_3.0	None_Early	0.587	1.11035	-0.046376	2.59864	0.166681	0.0290893	3.79876	-5.92318	-22.1819	8.92448	7
Body_size	Humans	1.0_3.0	None_Modern	NA	NA	NA	NA	0.166681	0.0290893	3.79876	-5.92318	-22.1819	8.92448	7
Body_size	Humans	1.0_3.0	Early_Modern	NA	NA	NA	NA	0.166681	0.0290893	3.79876	-5.92318	-22.1819	8.92448	7
Body_size	Humans	1.0_4.0	None_Early	0.506	6.08044	-0.229157	3.57555	0.166681	0.0290893	3.79876	-5.92318	-22.1819	8.92448	7
Body_size	Humans	1.0_4.0	None_Modern	0.593	1.00787	-0.0937194	2.07981	0.166681	0.0290893	3.79876	-5.92318	-22.1819	8.92448	7
Body_size	Humans	1.0_4.0	Early_Modern	0.642	1.18399	-0.41985	3.08693	0.166681	0.0290893	3.79876	-5.92318	-22.1819	8.92448	7
Body_size	Humans	1.0_5.0	None_Early	0.581	1.52845	-0.306318	4.99385	0.166681	0.0290893	3.79876	-5.92318	-22.1819	8.92448	7
Body_size	Humans	1.0_5.0	None_Modern	0.513	1.24812	-0.0605327	2.91025	0.166681	0.0290893	3.79876	-5.92318	-22.1819	8.92448	7
Body_size	Humans	1.0_5.0	Early_Modern	0.623	1.20787	-0.569124	4.27792	0.166681	0.0290893	3.79876	-5.92318	-22.1819	8.92448	7
Body_size	Humans	1.0_6.0	None_Early	0.674	1.96051	-0.226654	7.37059	0.166681	0.0290893	3.79876	-5.92318	-22.1819	8.92448	7
Body_size	Humans	1.0_6.0	None_Modern	0.588	1.28945	0.22927	-9.29406	0.166681	0.0290893	3.79876	-5.92318	-22.1819	8.92448	7
Body_size	Humans	1.0_6.0	Early_Modern	0.521	1.59851	-1.89956	9.30771	0.166681	0.0290893	3.79876	-5.92318	-22.1819	8.92448	7
Body_size	Humans	2.0_3.0	None_Early	0.509	1.11264	0.293265	2.14857	0.166681	0.0290893	3.79876	-5.92318	-22.1819	8.92448	7
Body_size	Humans	2.0_3.0	None_Modern	NA	NA	NA	NA	0.166681	0.0290893	3.79876	-5.92318	-22.1819	8.92448	7
Body_size	Humans	2.0_3.0	Early_Modern	NA	NA	NA	NA	0.166681	0.0290893	3.79876	-5.92318	-22.1819	8.92448	7
Body_size	Humans	2.0_4.0	None_Early	0.614	5.33519	0.0340461	3.72402	0.166681	0.0290893	3.79876	-5.92318	-22.1819	8.92448	7
Body_size	Humans	2.0_4.0	None_Modern	NA	NA	NA	NA	0.166681	0.0290893	3.79876	-5.92318	-22.1819	8.92448	7
Body_size	Humans	2.0_4.0	Early_Modern	NA	NA	NA	NA	0.166681	0.0290893	3.79876	-5.92318	-22.1819	8.92448	7
Body_size	Humans	2.0_5.0	None_Early	0.699	1.84075	-0.103944	5.29116	0.166681	0.0290893	3.79876	-5.92318	-22.1819	8.92448	7
Body_size	Humans	2.0_5.0	None_Modern	NA	NA	NA	NA	0.166681	0.0290893	3.79876	-5.92318	-22.1819	8.92448	7
Body_size	Humans	2.0_5.0	Early_Modern	NA	NA	NA	NA	0.166681	0.0290893	3.79876	-5.92318	-22.1819	8.92448	7
Body_size	Humans	2.0_6.0	None_Early	0.758	2.27835	0.0489509	8.27608	0.166681	0.0290893	3.79876	-5.92318	-22.1819	8.92448	7
Body_size	Humans	2.0_6.0	None_Modern	NA	NA	NA	NA	0.166681	0.0290893	3.79876	-5.92318	-22.1819	8.92448	7
Body_size	Humans	2.0_6.0	Early_Modern	NA	NA	NA	NA	0.166681	0.0290893	3.79876	-5.92318	-22.1819	8.92448	7
Body_size	Humans	3.0_4.0	None_Early	0.64	4.65133	0.382378	2.91013	0.166681	0.0290893	3.79876	-5.92318	-22.1819	8.92448	7
Body_size	Humans	3.0_4.0	None_Modern	NA	NA	NA	NA	0.166681	0.0290893	3.79876	-5.92318	-22.1819	8.92448	7
Body_size	Humans	3.0_4.0	Early_Modern	NA	NA	NA	NA	0.166681	0.0290893	3.79876	-5.92318	-22.1819	8.92448	7
Body_size	Humans	3.0_5.0	None_Early	0.691	1.57738	0.0347087	4.92158	0.166681	0.0290893	3.79876	-5.92318	-22.1819	8.92448	7
Body_size	Humans	3.0_5.0	None_Modern	NA	NA	NA	NA	0.166681	0.0290893	3.79876	-5.92318	-22.1819	8.92448	7
Body_size	Humans	3.0_5.0	Early_Modern	NA	NA	NA	NA	0.166681	0.0290893	3.79876	-5.92318	-22.1819	8.92448	7
Body_size	Humans	3.0_6.0	None_Early	0.778	2.17034	0.0240696	7.60607	0.166681	0.0290893	3.79876	-5.92318	-22.1819	8.92448	7
Body_size	Humans	3.0_6.0	None_Modern	NA	NA	NA	NA	0.166681	0.0290893	3.79876	-5.92318	-22.1819	8.92448	7
Body_size	Humans	3.0_6.0	Early_Modern	NA	NA	NA	NA	0.166681	0.0290893	3.79876	-5.92318	-22.1819	8.92448	7
Body_size	Humans	4.0_5.0	None_Early	0.627	1.2752	0.338269	3.0241	0.166681	0.0290893	3.79876	-5.92318	-22.1819	8.92448	7
Body_size	Humans	4.0_5.0	None_Modern	0.634	1.20851	0.550351	2.11102	0.166681	0.0290893	3.79876	-5.92318	-22.1819	8.92448	7
Body_size	Humans	4.0_5.0	Early_Modern	0.549	1.29114	-0.0205924	3.36956	0.166681	0.0290893	3.79876	-5.92318	-22.1819	8.92448	7
Body_size	Humans	4.0_6.0	None_Early	0.729	1.84952	0.0314147	5.79675	0.166681	0.0290893	3.79876	-5.92318	-22.1819	8.92448	7
Body_size	Humans	4.0_6.0	None_Modern	0.728	-2.00147	0.254383	3.02304	0.166681	0.0290893	3.79876	-5.92318	-22.1819	8.92448	7
Body_size	Humans	4.0_6.0	Early_Modern	0.627	1.67808	-0.0988089	8.59059	0.166681	0.0290893	3.79876	-5.92318	-22.1819	8.92448	7
Body_size	Humans	5.0_6.0	None_Early	0.713	1.43199	0.0781407	3.2003	0.166681	0.0290893	3.79876	-5.92318	-22.1819	8.92448	7
Body_size	Humans	5.0_6.0	None_Modern	0.76	1.74957	0.39865	2.28009	0.166681	0.0290893	3.79876	-5.92318	-22.1819	8.92448	7
Body_size	Humans	5.0_6.0	Early_Modern	0.645	1.26209	-0.145088	4.79398	0.166681	0.0290893	3.79876	-5.92318	-22.1819	8.92448	7
PVR1	Body_size	none	0.0_1.0	0.675	1.20878	0.0735792	3850.17	0.17125	0.0333634	3.54534	-30.2757	-77.1883	6.59079	2
PVR1	Body_size	none	0.0_2.0	0.709	1.25996	0.0799638	6826.81	0.17125	0.0333634	3.54534	-30.2757	-77.1883	6.59079	2
PVR1	Body_size	none	0.0_3.0	0.612	1.0724	0.0850964	505.307	0.17125	0.0333634	3.54534	-30.2757	-77.1883	6.59079	2
PVR1	Body_size	none	0.0_4.0	0.601	1.27377	0.00472589	14.5297	0.17125	0.0333634	3.54534	-30.2757	-77.1883	6.59079	2
PVR1	Body_size	none	0.0_5.0	0.592	1.23354	0.00734577	19.0778	0.17125	0.0333634	3.54534	-30.2757	-77.1883	6.59079	2
PVR1	Body_size	none	0.0_6.0	0.587	1.21643	0.00390666	17.1484	0.17125	0.0333634	3.54534	-30.2757	-77.1883	6.59079	2
PVR1	Body_size	none	1.0_2.0	0.695	1.31952	0.0756785	21761.6	0.17125	0.0333634	3.54534	-30.2757	-77.1883	6.59079	2
PVR1	Body_size	none	1.0_3.0	0.571	1.03483	0.0890732	320.863	0.17125	0.0333634	3.54534	-30.2757	-77.1883	6.59079	2
PVR1	Body_size	none	1.0_4.0	0.648	1.42393	0.0012341	19.948	0.17125	0.0333634	3.54534	-30.2757	-77.1883	6.59079	2
PVR1	Body_size	none	1.0_5.0	0.668	1.57397	0.00196239	21.3964	0.17125	0.0333634	3.54534	-30.2757	-77.1883	6.59079	2
PVR1	Body_size	none	1.0_6.0	0.679	1.53863	0.00462	19.1984	0.17125	0.0333634	3.54534	-30.2757	-77.1883	6.59079	2
PVR1	Body_size	none	2.0_3.0	0.602	1.70873	0.00145186	27.0279	0.17125	0.0333634	3.54534	-30.2757	-77.1883	6.59079	2
PVR1	Body_size	none	2.0_4.0	0.767	2.29852	0.0116897	33.723	0.17125	0.0333634	3.54534	-30.2757	-77.1883	6.59079	2
PVR1	Body_size	none	2.0_5.0	0.813	2.29364	0.00319344	31.9763	0.17125	0.0333634	3.54534	-30.2757	-77.1883	6.59079	2
PVR1	Body_size	none	2.0_6.0	0.815	2.25103	0.000554707	29.8458	0.17125	0.0333634	3.54534	-30.2757	-77.1883	6.59079	2
PVR1	Body_size	none	3.0_4.0	0.757	2.17387	0.000163208	24.6135	0.17125	0.0333634	3.54534	-30.2757	-77.1883	6.59079	2
PVR1	Body_size	none	3.0_5.0	0.777	2.15016	0.00255798	26.9179	0.17125	0.0333634	3.54534	-30.2757	-77.1883	6.59079	2
PVR1	Body_size	none	3.0_6.0	0.769	2.14475	0.00185328	33.9976	0.17125	0.0333634	3.54534	-30.2757	-77.1883	6.59079	2
PVR1	Body_size	none	4.0_5.0	0.631	1.59363	0.00442846	22.9393	0.17125	0.0333634	3.54534	-30.2757	-77.1883	6.59079	2
PVR1	Body_size	none	4.0_6.0	0.7	1.4369	0.00201858	18.7889	0.17125	0.0333634	3.54534	-30.2757	-77.1883	6.59079	2
PVR1	Body_size	none	5.0_6.0	0.715	1.63285	0.00125877	22.291	0.17125	0.0333634	3.54534	-30.2757	-77.1883	6.59079	2
PVR2	Body_size	none	0.0_1.0	0.569	1.13719	0.103734	1158.27	0.162493	0.0328114	4.06489	-31.5577	-85.4774	12.057	1
PVR2	Body_size	none	0.0_2.0	0.555	1.02826	0.00214963	10.3445	0.162493	0.0328114	4.06489	-31.5577	-85.4774	12.057	1
PVR2	Body_size	none	0.0_3.0	0.517	1.07741	0.002051	12.4475	0.162493	0.0328114	4.06489	-31.5577	-85.4774	12.057	1
PVR2	Body_size	none	0.0_4.0	0.74	1.47979	0.00521997	14.37	0.162493	0.0328114	4.06489	-31.5577	-85.4774	12.057	1
PVR2	Body_size	none	0.0_5.0	0.767	1.52187	0.00208974	11.8095	0.162493	0.0328114	4.06489	-31.5577	-85.4774	12.057	1
PVR2	Body_size	none	0.0_6.0	0.736	1.30861	0.00105416	12.3189	0.162493	0.0328114	4.06489	-31.5577	-85.4774	12.057	1
PVR2	Body_size	none	1.0_2.0	0.539	1.12502	0.001388	13.887	0.162493	0.0328114	4.06489	-31.5577	-85.4774	12.057	1
PVR2	Body_size	none	1.0_3.0	0.564	1.17329	0.00119374	13.1542	0.162493	0.0328114	4.06489	-31.5577	-85.4774	12.057	1
PVR2	Body_size	none	1.0_4.0	0.775	1.82281	0.000102564	17.4615	0.162493	0.0328114	4.06489	-31.5577	-85.4774	12.057	1
PVR2	Body_size	none	1.0_5.0	0.789	1.77358	0.00931222	14.4583	0.162493	0.0328114	4.06489	-31.5577	-85.4774	12.057	1
PVR2	Body_size	none	1.0_6.0	0.748	1.59246	0.00191751	13.7243	0.162493	0.0328114	4.06489	-31.5577	-85.4774	12.057	1
PVR2	Body_size	none	2.0_3.0	0.723	1.83893	0.00167183	19.8692	0.162493	0.0328114	4.06489	-31.5577	-85.4774	12.057	1
PVR2	Body_size	none	2.0_4.0	0.835	3.12442	0.00293576	36.0055	0.162493	0.0328114	4.06489	-31.5577	-85.4774	12.057	1
PVR2	Body_size	none	2.0_5.0	0.774	2.98586	0.0147992	32.0084	0.162493	0.0328114	4.06489	-31.5577	-85.4774	12.057	1
PVR2	Body_size	none	2.0_6.0	0.774	1.76286	0.0099701	19.3879	0.162493	0.0328114	4.06489	-31.5577	-85.4774	12.057	1
PVR2	Body_size	none	3.0_4.0	0.823	2.6773	0.00890641	36.4765	0.162493	0.0328114	4.06489	-31.5577	-85.4774	12.057	1
PVR2	Body_size	none	3.0_5.0	0.76	2.86841	0.0103167	41.3611	0.162493	0.0328114	4.06489	-31.5577	-85.4774	12.057	1
PVR2	Body_size	none	3.0_6.0	0.73	1.3347	0.00238509	16.4106	0.162493	0.0328114	4.06489	-31.5577	-85.4774	12.057	1
PVR2	Body_size	none	4.0_5.0	0.702	2.12581	0.00159802	21.5625	0.162493	0.0328114	4.06489	-31.5577	-85.4774	12.057	1
PVR2	Body_size	none	4.0_6.0	0.588	1.10025	0.118247	730.328	0.162493	0.0328114	4.06489	-31.5577	-85.4774	12.057	1
PVR2	Body_size	none	5.0_6.0	0.628	1.35736	0.00178478	18.335	0.162493	0.0328114	4.06489	-31.5577	-85.4774	12.057	1
Time	Body_size	none	0.0_1.0	0.741	1.45924	0.253866	189.108	0.144448	0.017992	3.16516	-20.687	-53.3245	5.05421	11
Time	Body_size	none	0.0_2.0	0.741	1.39924	0.254037	927.883	0.144448	0.017992	3.16516	-20.687	-53.3245	5.05421	11
Time	Body_size	none	0.0_3.0	0.69	1.17902	0.232173	309.321	0.144448	0.017992	3.16516	-20.687	-53.3245	5.05421	11
Time	Body_size	none	0.0_4.0	0.514	1.41485	0.0160017	13.3197	0.144448	0.017992	3.16516	-20.687	-53.3245	5.05421	11
Time	Body_size	none	0.0_5.0	0.531	1.08747	0.00139143	3.58235	0.144448	0.017992	3.16516	-20.687	-53.3245	5.05421	11
Time	Body_size	none	0.0_6.0	0.523	1.21893	0.00251565	4.9515	0.144448	0.017992	3.16516	-20.687	-53.3245	5.05421	11
Time	Body_size	none	1.0_2.0	0.679	1.31087	0.249864	222.124	0.144448	0.017992	3.16516	-20.687	-53.3245	5.05421	11
Time	Body_size	none	1.0_3.0	0.516	1.43477	0.00090172	12.6218	0.144448	0.017992	3.16516	-20.687	-53.3245	5.05421	11
Time	Body_size	none	1.0_4.0	0.554	1.52884	0.00350543	16.0915	0.144448	0.017992	3.16516	-20.687	-53.3245	5.05421	11
Time	Body_size	none	1.0_5.0	0.535	1.21063	0.00796848	4.69853	0.144448	0.017992	3.16516	-20.687	-53.3245	5.05421	11
Time	Body_size	none	1.0_6.0	0.61	1.31809	0.00131823	5.65835	0.144448	0.017992	3.16516	-20.687	-53.3245	5.05421	11
Time	Body_size	none	2.0_3.0	0.521	1.59875	0.000656223	14.5514	0.144448	0.017992	3.16516	-20.687	-53.3245	5.05421	11
Time	Body_size	none	2.0_4.0	0.613	1.68306	0.00183241	16.0207	0.144448	0.017992	3.16516	-20.687	-53.3245	5.05421	11
Time	Body_size	none	2.0_5.0	0.608	1.32566	0.000694781	5.56987	0.144448	0.017992	3.16516	-20.687	-53.3245	5.05421	11
Time	Body_size	none	2.0_6.0	0.688	1.48769	0.00455851	5.82637	0.144448	0.017992	3.16516	-20.687	-53.3245	5.05421	11
Time	Body_size	none	3.0_4.0	0.597	1.63373	0.00211579	9.77061	0.144448	0.017992	3.16516	-20.687	-53.3245	5.05421	11
Time	Body_size	none	3.0_5.0	0.605	1.47344	0.00599901	6.63891	0.144448	0.017992	3.16516	-20.687	-53.3245	5.05421	11
Time	Body_size	none	3.0_6.0	0.699	1.61512	0.00451655	6.32834	0.144448	0.017992	3.16516	-20.687	-53.3245	5.05421	11
Time	Body_size	none	4.0_5.0	0.594	1.66475	0.0012226	13.6169	0.144448	0.017992	3.16516	-20.687	-53.3245	5.05421	11
Time	Body_size	none	4.0_6.0	0.729	1.73881	0.00628797	18.5908	0.144448	0.017992	3.16516	-20.687	-53.3245	5.05421	11
Time	Body_size	none	5.0_6.0	0.722	1.85494	0.00338353	21.4977	0.144448	0.017992	3.16516	-20.687	-53.3245	5.05421	11
Island	Paleotemperature	none	none	0.767	1.68781	0.15258	3162.31	0.120845	0.0070283	3.47302	-4.80404	-18.9424	6.54039	14
Island	Humans	0.0_1.0	None_Early	0.564	1.30733	0.224789	2.82755	0.11862	0.0129059	3.551	0.496756	-12.0129	12.0814	18
Island	Humans	0.0_1.0	None_Modern	0.504	1.09207	0.339029	1.9726	0.11862	0.0129059	3.551	0.496756	-12.0129	12.0814	18
Island	Humans	0.0_1.0	Early_Modern	0.542	1.16163	0.153333	3.38909	0.11862	0.0129059	3.551	0.496756	-12.0129	12.0814	18
Island	PVR1	none	none	0.595	1.18427	0.2205	219.344	0.112428	0.0104432	3.36194	-7.25795	-32.0051	13.6773	17
Island	PVR2	none	none	0.501	1.00714	0.731673	1.52468	0.101824	0.00475021	3.31879	-2.75223	-24.9997	18.9005	20
Island	Time	none	none	0.56	1.29178	0.401455	365.429	0.0986027	0.00569723	3.76975	-6.7308	-23.599	6.73007	19
Paleotemperature	Humans	none	None_Early	0.823	1.86821	0.671771	766.901	0.145628	0.0221688	3.51484	-0.189884	-12.9333	12.4135	10
Paleotemperature	Humans	none	None_Modern	0.767	1.38573	0.620388	13.114	0.145628	0.0221688	3.51484	-0.189884	-12.9333	12.4135	10
Paleotemperature	Humans	none	Early_Modern	0.668	1.28904	0.435536	39.5899	0.145628	0.0221688	3.51484	-0.189884	-12.9333	12.4135	10
Paleotemperature	PVR1	none	none	0.727	2.26789	1.07523	20.6312	0.153519	0.0326218	4.10478	-10.6492	-34.8087	10.2837	8
Paleotemperature	PVR2	none	none	0.824	2.61695	0.937211	158.764	0.149599	0.0271095	5.09711	-7.35685	-27.0228	10.2302	9
Paleotemperature	Time	none	none	0.704	4.65505	1.98029	75.224	0.127158	0.0188233	3.74267	-3.94364	-23.9816	13.7871	16
PVR1	Humans	none	None_Early	0.928	2.13226	0.888728	85.8868	0.170222	0.03189	3.63545	-13.8148	-34.954	3.88875	4
PVR1	Humans	none	None_Modern	0.842	1.43869	0.748505	10.8937	0.170222	0.03189	3.63545	-13.8148	-34.954	3.88875	4
PVR1	Humans	none	Early_Modern	0.61	1.11478	0.506211	26.0081	0.170222	0.03189	3.63545	-13.8148	-34.954	3.88875	4
PVR2	Humans	none	None_Early	0.763	1.67035	0.514981	81.9941	0.137998	0.0238389	3.66622	-3.57655	-16.3676	7.49877	15
PVR2	Humans	none	None_Modern	0.719	1.21007	0.685098	12.634	0.137998	0.0238389	3.66622	-3.57655	-16.3676	7.49877	15
PVR2	Humans	none	Early_Modern	0.632	1.1626	0.478785	1903.21	0.137998	0.0238389	3.66622	-3.57655	-16.3676	7.49877	15
Time	Humans	none	None_Early	0.785	1.0194	0.970437	1.10586	0.141437	0.0156717	3.99355	2.90447	-18.3691	25.2842	12
Time	Humans	none	None_Modern	NA	NA	NA	NA	0.141437	0.0156717	3.99355	2.90447	-18.3691	25.2842	12
Time	Humans	none	Early_Modern	NA	NA	NA	NA	0.141437	0.0156717	3.99355	2.90447	-18.3691	25.2842	12
PVR1	PVR2	none	none	0.781	2.46472	1.02567	50.8261	0.166273	0.034487	3.83141	-31.2822	-79.1589	6.6417	7
PVR1	Time	none	none	0.84	4.58858	1.84052	100.266	0.136952	0.0158806	3.40987	-27.866	-65.351	3.36571	5
PVR2	Time	none	none	0.985	5.69576	2.29336	140.239	0.12867	0.0149644	3.62698	-13.9481	-40.6545	7.88166	3

## Sheet: Speciation_Replicate03
Predictor1	Predictor2	Predictor1_State	Predictor2_State	Marginal_Probability	Magnitude_Effect	Magnitude_Effect_Lwr	Magnitude_Effect_Upr	SHAP	SHAP_lwr	SHAP_upr	Delta_likelihood	Delta_likelihood_lwr	Delta_likelihood_upr	Rank
Body_size	none	0_1	none	0.658	1.07571	0.789786	1.90827	0.093921	0.04097	0.145694	-36.9893	-71.0706	-6.488	5
Body_size	none	0_2	none	0.661	1.11301	0.613544	3.95526	0.093921	0.04097	0.145694	-36.9893	-71.0706	-6.488	5
Body_size	none	0_3	none	0.576	1.00703	0.478963	7.06001	0.093921	0.04097	0.145694	-36.9893	-71.0706	-6.488	5
Body_size	none	0_4	none	0.507	1.07187	0.154188	2.23912	0.093921	0.04097	0.145694	-36.9893	-71.0706	-6.488	5
Body_size	none	0_5	none	0.55	1.05328	0.114368	2.37572	0.093921	0.04097	0.145694	-36.9893	-71.0706	-6.488	5
Body_size	none	0_6	none	0.558	1.11381	0.0835604	2.77746	0.093921	0.04097	0.145694	-36.9893	-71.0706	-6.488	5
Body_size	none	1_2	none	0.64	1.07552	0.733256	2.262	0.093921	0.04097	0.145694	-36.9893	-71.0706	-6.488	5
Body_size	none	1_3	none	0.536	1.02332	0.240607	1.91371	0.093921	0.04097	0.145694	-36.9893	-71.0706	-6.488	5
Body_size	none	1_4	none	0.542	1.11814	0.197917	2.05463	0.093921	0.04097	0.145694	-36.9893	-71.0706	-6.488	5
Body_size	none	1_5	none	0.503	1.09971	0.132992	2.27787	0.093921	0.04097	0.145694	-36.9893	-71.0706	-6.488	5
Body_size	none	1_6	none	0.514	1.15124	0.105457	2.70041	0.093921	0.04097	0.145694	-36.9893	-71.0706	-6.488	5
Body_size	none	2_3	none	0.536	1.06987	0.45691	1.68096	0.093921	0.04097	0.145694	-36.9893	-71.0706	-6.488	5
Body_size	none	2_4	none	0.629	1.19163	0.329102	2.09749	0.093921	0.04097	0.145694	-36.9893	-71.0706	-6.488	5
Body_size	none	2_5	none	0.562	1.18239	0.23476	2.29513	0.093921	0.04097	0.145694	-36.9893	-71.0706	-6.488	5
Body_size	none	2_6	none	0.533	1.22164	0.174998	2.74029	0.093921	0.04097	0.145694	-36.9893	-71.0706	-6.488	5
Body_size	none	3_4	none	0.624	1.13352	0.4707	1.78165	0.093921	0.04097	0.145694	-36.9893	-71.0706	-6.488	5
Body_size	none	3_5	none	0.553	1.14206	0.317797	2.31402	0.093921	0.04097	0.145694	-36.9893	-71.0706	-6.488	5
Body_size	none	3_6	none	0.519	1.15719	0.254258	2.31185	0.093921	0.04097	0.145694	-36.9893	-71.0706	-6.488	5
Body_size	none	4_5	none	0.57	1.00594	0.643036	2.1797	0.093921	0.04097	0.145694	-36.9893	-71.0706	-6.488	5
Body_size	none	4_6	none	0.581	1.03072	0.361991	1.90325	0.093921	0.04097	0.145694	-36.9893	-71.0706	-6.488	5
Body_size	none	5_6	none	0.547	1.03652	0.540016	1.67306	0.093921	0.04097	0.145694	-36.9893	-71.0706	-6.488	5
Island	none	0_1	none	0.989	2.62175	1.43831	11.2764	0.11881	0.0247955	0.209001	-49.308	-105.36	-3.3019	2
Paleotemperature	none	none	none	0.904	2.84064	0.357137	7.52467	0.0771454	0.0322998	0.123216	-17.0529	-37.1384	0.116146	6
PVR1	none	none	none	0.708	1.43399	0.350125	2.70832	0.0900115	0.0396144	0.152194	-42.5544	-85.1818	-6.85992	3
PVR2	none	none	none	0.998	9.52077	0.878117	24.6517	0.160529	0.0732135	0.256561	-74.5634	-146.147	-19.2104	1
Time	none	none	none	0.915	2.61779	0.473198	6.02836	0.0646279	0.0120268	0.124562	-38.8835	-87.9956	-0.614894	4
Body_size	Island	0.0_1.0	0.0_1.0	0.746	1.15463	0.76362	2.6966	0.10406	0.00877385	2.93731	-7.53644	-36.088	17.2144	9
Body_size	Island	0.0_2.0	0.0_1.0	0.621	-1.62798	0.538858	6.9867	0.10406	0.00877385	2.93731	-7.53644	-36.088	17.2144	9
Body_size	Island	0.0_3.0	0.0_1.0	0.529	-0.882824	0.262614	-16.6652	0.10406	0.00877385	2.93731	-7.53644	-36.088	17.2144	9
Body_size	Island	0.0_4.0	0.0_1.0	0.649	2.41767	-0.775182	5.82328	0.10406	0.00877385	2.93731	-7.53644	-36.088	17.2144	9
Body_size	Island	0.0_5.0	0.0_1.0	NA	NA	NA	NA	0.10406	0.00877385	2.93731	-7.53644	-36.088	17.2144	9
Body_size	Island	0.0_6.0	0.0_1.0	NA	NA	NA	NA	0.10406	0.00877385	2.93731	-7.53644	-36.088	17.2144	9
Body_size	Island	1.0_2.0	0.0_1.0	0.512	1.65353	0.612665	2.55181	0.10406	0.00877385	2.93731	-7.53644	-36.088	17.2144	9
Body_size	Island	1.0_3.0	0.0_1.0	0.663	-0.768757	0.2564	7.24502	0.10406	0.00877385	2.93731	-7.53644	-36.088	17.2144	9
Body_size	Island	1.0_4.0	0.0_1.0	0.753	2.64398	-0.41208	6.68311	0.10406	0.00877385	2.93731	-7.53644	-36.088	17.2144	9
Body_size	Island	1.0_5.0	0.0_1.0	NA	NA	NA	NA	0.10406	0.00877385	2.93731	-7.53644	-36.088	17.2144	9
Body_size	Island	1.0_6.0	0.0_1.0	NA	NA	NA	NA	0.10406	0.00877385	2.93731	-7.53644	-36.088	17.2144	9
Body_size	Island	2.0_3.0	0.0_1.0	0.736	-1.17356	0.389674	5.72105	0.10406	0.00877385	2.93731	-7.53644	-36.088	17.2144	9
Body_size	Island	2.0_4.0	0.0_1.0	0.788	2.43203	-0.0599126	5.80343	0.10406	0.00877385	2.93731	-7.53644	-36.088	17.2144	9
Body_size	Island	2.0_5.0	0.0_1.0	NA	NA	NA	NA	0.10406	0.00877385	2.93731	-7.53644	-36.088	17.2144	9
Body_size	Island	2.0_6.0	0.0_1.0	NA	NA	NA	NA	0.10406	0.00877385	2.93731	-7.53644	-36.088	17.2144	9
Body_size	Island	3.0_4.0	0.0_1.0	0.743	1.69242	-0.00178412	3.5016	0.10406	0.00877385	2.93731	-7.53644	-36.088	17.2144	9
Body_size	Island	3.0_5.0	0.0_1.0	NA	NA	NA	NA	0.10406	0.00877385	2.93731	-7.53644	-36.088	17.2144	9
Body_size	Island	3.0_6.0	0.0_1.0	NA	NA	NA	NA	0.10406	0.00877385	2.93731	-7.53644	-36.088	17.2144	9
Body_size	Island	4.0_5.0	0.0_1.0	NA	NA	NA	NA	0.10406	0.00877385	2.93731	-7.53644	-36.088	17.2144	9
Body_size	Island	4.0_6.0	0.0_1.0	NA	NA	NA	NA	0.10406	0.00877385	2.93731	-7.53644	-36.088	17.2144	9
Body_size	Island	5.0_6.0	0.0_1.0	NA	NA	NA	NA	0.10406	0.00877385	2.93731	-7.53644	-36.088	17.2144	9
Paleotemperature	Body_size	none	0.0_1.0	0.695	2.06626	0.201006	1377.74	0.120737	0.0260716	2.41181	-7.72652	-26.8381	8.69366	2
Paleotemperature	Body_size	none	0.0_2.0	0.729	1.07429	0.0884415	683.962	0.120737	0.0260716	2.41181	-7.72652	-26.8381	8.69366	2
Paleotemperature	Body_size	none	0.0_3.0	0.858	1.05887	0.000481548	15.1258	0.120737	0.0260716	2.41181	-7.72652	-26.8381	8.69366	2
Paleotemperature	Body_size	none	0.0_4.0	0.898	1.39111	0.00105228	20.3795	0.120737	0.0260716	2.41181	-7.72652	-26.8381	8.69366	2
Paleotemperature	Body_size	none	0.0_5.0	0.745	1.32682	0.000391972	16.857	0.120737	0.0260716	2.41181	-7.72652	-26.8381	8.69366	2
Paleotemperature	Body_size	none	0.0_6.0	0.639	1.34006	0.00139265	17.2802	0.120737	0.0260716	2.41181	-7.72652	-26.8381	8.69366	2
Paleotemperature	Body_size	none	1.0_2.0	0.796	1.06353	0.00107975	14.8584	0.120737	0.0260716	2.41181	-7.72652	-26.8381	8.69366	2
Paleotemperature	Body_size	none	1.0_3.0	0.87	1.42798	0.00122014	21.9457	0.120737	0.0260716	2.41181	-7.72652	-26.8381	8.69366	2
Paleotemperature	Body_size	none	1.0_4.0	0.922	1.78669	2.59548e-05	21.6293	0.120737	0.0260716	2.41181	-7.72652	-26.8381	8.69366	2
Paleotemperature	Body_size	none	1.0_5.0	0.781	1.34363	0.0010451	17.8736	0.120737	0.0260716	2.41181	-7.72652	-26.8381	8.69366	2
Paleotemperature	Body_size	none	1.0_6.0	0.687	1.47051	1.69623e-05	20.1971	0.120737	0.0260716	2.41181	-7.72652	-26.8381	8.69366	2
Paleotemperature	Body_size	none	2.0_3.0	0.865	1.6338	0.000369224	23.5048	0.120737	0.0260716	2.41181	-7.72652	-26.8381	8.69366	2
Paleotemperature	Body_size	none	2.0_4.0	0.922	1.95679	0.000752211	25.8542	0.120737	0.0260716	2.41181	-7.72652	-26.8381	8.69366	2
Paleotemperature	Body_size	none	2.0_5.0	0.807	1.56768	0.00833088	20.7836	0.120737	0.0260716	2.41181	-7.72652	-26.8381	8.69366	2
Paleotemperature	Body_size	none	2.0_6.0	0.681	1.60155	0.00163661	18.2352	0.120737	0.0260716	2.41181	-7.72652	-26.8381	8.69366	2
Paleotemperature	Body_size	none	3.0_4.0	0.824	1.47117	0.00187799	14.6732	0.120737	0.0260716	2.41181	-7.72652	-26.8381	8.69366	2
Paleotemperature	Body_size	none	3.0_5.0	0.714	1.15019	0.00484913	13.2143	0.120737	0.0260716	2.41181	-7.72652	-26.8381	8.69366	2
Paleotemperature	Body_size	none	3.0_6.0	0.741	1.11037	0.0755716	690.279	0.120737	0.0260716	2.41181	-7.72652	-26.8381	8.69366	2
Paleotemperature	Body_size	none	4.0_5.0	0.788	1.24544	0.0812319	4571.85	0.120737	0.0260716	2.41181	-7.72652	-26.8381	8.69366	2
Paleotemperature	Body_size	none	4.0_6.0	0.839	1.52257	0.108601	852.393	0.120737	0.0260716	2.41181	-7.72652	-26.8381	8.69366	2
Paleotemperature	Body_size	none	5.0_6.0	0.742	1.35939	0.0981049	17699.8	0.120737	0.0260716	2.41181	-7.72652	-26.8381	8.69366	2
PVR1	Body_size	none	0.0_1.0	0.592	1.44823	0.127032	1406.9	0.119877	0.0281377	2.41345	-23.4397	-60.6591	6.05827	3
PVR1	Body_size	none	0.0_2.0	0.511	1.41076	0.000171132	20.3806	0.119877	0.0281377	2.41345	-23.4397	-60.6591	6.05827	3
PVR1	Body_size	none	0.0_3.0	0.575	1.18138	0.125633	2007.25	0.119877	0.0281377	2.41345	-23.4397	-60.6591	6.05827	3
PVR1	Body_size	none	0.0_4.0	0.613	1.24891	0.127101	5370.08	0.119877	0.0281377	2.41345	-23.4397	-60.6591	6.05827	3
PVR1	Body_size	none	0.0_5.0	0.585	1.15331	0.00365664	9.8489	0.119877	0.0281377	2.41345	-23.4397	-60.6591	6.05827	3
PVR1	Body_size	none	0.0_6.0	0.577	1.23654	0.108272	1159.65	0.119877	0.0281377	2.41345	-23.4397	-60.6591	6.05827	3
PVR1	Body_size	none	1.0_2.0	0.563	1.39895	0.000362676	20.3441	0.119877	0.0281377	2.41345	-23.4397	-60.6591	6.05827	3
PVR1	Body_size	none	1.0_3.0	0.545	1.40569	0.00188271	14.8401	0.119877	0.0281377	2.41345	-23.4397	-60.6591	6.05827	3
PVR1	Body_size	none	1.0_4.0	0.599	1.24692	0.137479	6634.59	0.119877	0.0281377	2.41345	-23.4397	-60.6591	6.05827	3
PVR1	Body_size	none	1.0_5.0	0.5	1.60284	0.00126222	22.2357	0.119877	0.0281377	2.41345	-23.4397	-60.6591	6.05827	3
PVR1	Body_size	none	1.0_6.0	0.542	1.10644	0.000469481	11.9802	0.119877	0.0281377	2.41345	-23.4397	-60.6591	6.05827	3
PVR1	Body_size	none	2.0_3.0	0.65	1.0543	0.0664716	1644.37	0.119877	0.0281377	2.41345	-23.4397	-60.6591	6.05827	3
PVR1	Body_size	none	2.0_4.0	0.599	1.38119	0.113027	17272.8	0.119877	0.0281377	2.41345	-23.4397	-60.6591	6.05827	3
PVR1	Body_size	none	2.0_5.0	0.587	1.20804	0.00103103	9.81742	0.119877	0.0281377	2.41345	-23.4397	-60.6591	6.05827	3
PVR1	Body_size	none	2.0_6.0	0.611	1.20048	0.106611	507.115	0.119877	0.0281377	2.41345	-23.4397	-60.6591	6.05827	3
PVR1	Body_size	none	3.0_4.0	0.649	1.04054	0.0677263	461.594	0.119877	0.0281377	2.41345	-23.4397	-60.6591	6.05827	3
PVR1	Body_size	none	3.0_5.0	0.643	1.35916	0.000255379	15.2	0.119877	0.0281377	2.41345	-23.4397	-60.6591	6.05827	3
PVR1	Body_size	none	3.0_6.0	0.582	1.06175	0.128663	2095.85	0.119877	0.0281377	2.41345	-23.4397	-60.6591	6.05827	3
PVR1	Body_size	none	4.0_5.0	0.611	1.24427	0.000280952	16.3238	0.119877	0.0281377	2.41345	-23.4397	-60.6591	6.05827	3
PVR1	Body_size	none	4.0_6.0	0.604	1.02935	0.00428686	16.7303	0.119877	0.0281377	2.41345	-23.4397	-60.6591	6.05827	3
PVR1	Body_size	none	5.0_6.0	0.677	1.13642	0.000398153	14.6302	0.119877	0.0281377	2.41345	-23.4397	-60.6591	6.05827	3
PVR2	Body_size	none	0.0_1.0	0.736	2.1098	0.146889	868.038	0.107761	0.0169497	1.69536	-19.3348	-59.4914	16.0904	4
PVR2	Body_size	none	0.0_2.0	0.752	2.37419	0.136876	1454.32	0.107761	0.0169497	1.69536	-19.3348	-59.4914	16.0904	4
PVR2	Body_size	none	0.0_3.0	0.805	2.15113	0.170124	908.549	0.107761	0.0169497	1.69536	-19.3348	-59.4914	16.0904	4
PVR2	Body_size	none	0.0_4.0	0.874	2.70756	0.171092	2186.56	0.107761	0.0169497	1.69536	-19.3348	-59.4914	16.0904	4
PVR2	Body_size	none	0.0_5.0	0.806	2.21827	0.147224	938.713	0.107761	0.0169497	1.69536	-19.3348	-59.4914	16.0904	4
PVR2	Body_size	none	0.0_6.0	0.707	2.00047	0.16286	2135.9	0.107761	0.0169497	1.69536	-19.3348	-59.4914	16.0904	4
PVR2	Body_size	none	1.0_2.0	0.734	2.31834	0.146231	1073.38	0.107761	0.0169497	1.69536	-19.3348	-59.4914	16.0904	4
PVR2	Body_size	none	1.0_3.0	0.751	1.98325	0.150461	1400.93	0.107761	0.0169497	1.69536	-19.3348	-59.4914	16.0904	4
PVR2	Body_size	none	1.0_4.0	0.832	2.32298	0.160339	712.606	0.107761	0.0169497	1.69536	-19.3348	-59.4914	16.0904	4
PVR2	Body_size	none	1.0_5.0	0.75	2.1834	0.127292	2896.77	0.107761	0.0169497	1.69536	-19.3348	-59.4914	16.0904	4
PVR2	Body_size	none	1.0_6.0	0.636	1.95195	0.148335	40967.6	0.107761	0.0169497	1.69536	-19.3348	-59.4914	16.0904	4
PVR2	Body_size	none	2.0_3.0	0.671	2.70572	0.212313	8446.85	0.107761	0.0169497	1.69536	-19.3348	-59.4914	16.0904	4
PVR2	Body_size	none	2.0_4.0	0.671	1.39983	0.000921168	24.2017	0.107761	0.0169497	1.69536	-19.3348	-59.4914	16.0904	4
PVR2	Body_size	none	2.0_5.0	0.59	1.96409	0.00321182	25.5416	0.107761	0.0169497	1.69536	-19.3348	-59.4914	16.0904	4
PVR2	Body_size	none	2.0_6.0	0.545	1.6368	0.155689	14771.1	0.107761	0.0169497	1.69536	-19.3348	-59.4914	16.0904	4
PVR2	Body_size	none	3.0_4.0	0.648	1.57429	0.000792987	17.6278	0.107761	0.0169497	1.69536	-19.3348	-59.4914	16.0904	4
PVR2	Body_size	none	3.0_5.0	0.58	2.04223	0.00252971	26.2439	0.107761	0.0169497	1.69536	-19.3348	-59.4914	16.0904	4
PVR2	Body_size	none	3.0_6.0	0.604	2.04817	0.00954355	22.5922	0.107761	0.0169497	1.69536	-19.3348	-59.4914	16.0904	4
PVR2	Body_size	none	4.0_5.0	0.664	4.39511	0.0160329	61.1348	0.107761	0.0169497	1.69536	-19.3348	-59.4914	16.0904	4
PVR2	Body_size	none	4.0_6.0	0.728	2.90103	0.0148677	39.0492	0.107761	0.0169497	1.69536	-19.3348	-59.4914	16.0904	4
PVR2	Body_size	none	5.0_6.0	0.697	2.99146	0.000603381	47.8642	0.107761	0.0169497	1.69536	-19.3348	-59.4914	16.0904	4
Time	Body_size	none	0.0_1.0	0.825	3.22631	0.193818	2181.14	0.0790437	0.0128582	1.69346	-8.0065	-32.045	12.6179	8
Time	Body_size	none	0.0_2.0	0.834	2.91635	0.175483	751.182	0.0790437	0.0128582	1.69346	-8.0065	-32.045	12.6179	8
Time	Body_size	none	0.0_3.0	0.801	1.52364	0.161377	551.378	0.0790437	0.0128582	1.69346	-8.0065	-32.045	12.6179	8
Time	Body_size	none	0.0_4.0	0.662	1.24413	0.146445	3185.43	0.0790437	0.0128582	1.69346	-8.0065	-32.045	12.6179	8
Time	Body_size	none	0.0_5.0	0.691	1.27175	0.183439	476.871	0.0790437	0.0128582	1.69346	-8.0065	-32.045	12.6179	8
Time	Body_size	none	0.0_6.0	0.678	1.1998	0.282852	240.143	0.0790437	0.0128582	1.69346	-8.0065	-32.045	12.6179	8
Time	Body_size	none	1.0_2.0	0.77	2.53923	0.173697	7124.28	0.0790437	0.0128582	1.69346	-8.0065	-32.045	12.6179	8
Time	Body_size	none	1.0_3.0	0.706	1.41082	0.223266	396.836	0.0790437	0.0128582	1.69346	-8.0065	-32.045	12.6179	8
Time	Body_size	none	1.0_4.0	0.686	1.71235	0.000125929	13.1573	0.0790437	0.0128582	1.69346	-8.0065	-32.045	12.6179	8
Time	Body_size	none	1.0_5.0	0.645	1.16423	0.197277	143.163	0.0790437	0.0128582	1.69346	-8.0065	-32.045	12.6179	8
Time	Body_size	none	1.0_6.0	0.601	1.17312	0.314219	2975.05	0.0790437	0.0128582	1.69346	-8.0065	-32.045	12.6179	8
Time	Body_size	none	2.0_3.0	0.55	1.17752	0.00139887	6.35514	0.0790437	0.0128582	1.69346	-8.0065	-32.045	12.6179	8
Time	Body_size	none	2.0_4.0	0.774	2.87029	0.00193307	40.2248	0.0790437	0.0128582	1.69346	-8.0065	-32.045	12.6179	8
Time	Body_size	none	2.0_5.0	0.683	1.18376	0.00100291	7.29296	0.0790437	0.0128582	1.69346	-8.0065	-32.045	12.6179	8
Time	Body_size	none	2.0_6.0	0.668	1.1372	0.00847654	5.53996	0.0790437	0.0128582	1.69346	-8.0065	-32.045	12.6179	8
Time	Body_size	none	3.0_4.0	0.713	1.71507	0.00289064	24.3016	0.0790437	0.0128582	1.69346	-8.0065	-32.045	12.6179	8
Time	Body_size	none	3.0_5.0	0.668	1.24063	0.00303286	9.69495	0.0790437	0.0128582	1.69346	-8.0065	-32.045	12.6179	8
Time	Body_size	none	3.0_6.0	0.661	1.16022	0.014836	5.81197	0.0790437	0.0128582	1.69346	-8.0065	-32.045	12.6179	8
Time	Body_size	none	4.0_5.0	0.544	1.21907	0.182951	219.291	0.0790437	0.0128582	1.69346	-8.0065	-32.045	12.6179	8
Time	Body_size	none	4.0_6.0	0.514	1.10928	0.273117	928.935	0.0790437	0.0128582	1.69346	-8.0065	-32.045	12.6179	8
Time	Body_size	none	5.0_6.0	0.551	1.16706	0.00528721	12.1308	0.0790437	0.0128582	1.69346	-8.0065	-32.045	12.6179	8
Island	Paleotemperature	none	none	0.768	1.73302	0.478108	6612.9	0.0778368	0.00968858	2.2755	-6.91038	-24.9197	8.43887	10
Island	PVR1	none	none	0.672	1.15193	0.60313	17.3986	0.0722591	0.0065746	2.3591	-6.46977	-35.6117	18.8237	14
Island	PVR2	none	none	0.642	1.1156	0.610141	9.83921	0.0664884	0.00655097	1.98763	-5.72091	-34.1919	19.9777	15
Island	Time	none	none	0.742	1.1572	0.696696	3.33744	0.0536961	0.00316112	2.45205	-9.43938	-28.8902	5.61325	11
Paleotemperature	PVR1	none	none	0.863	1.84382	0.685435	43.5591	0.101962	0.0208586	1.91535	-11.3399	-31.3336	5.94457	6
Paleotemperature	PVR2	none	none	0.618	5.92667	2.26829	172.788	0.0911767	0.0190413	1.69155	-7.15137	-26.9197	11.5272	13
Paleotemperature	Time	none	none	0.733	2.40445	1.01627	81.8995	0.0668523	0.00889149	1.63906	-7.37142	-26.6852	9.15058	12
PVR1	PVR2	none	none	0.832	7.11794	2.72704	312.299	0.132175	0.0222266	2.15204	-22.9617	-72.4657	16.654	1
PVR1	Time	none	none	0.936	2.31026	1.06771	45.3893	0.0775776	0.0138698	2.12668	-13.622	-44.7798	11.0353	5
PVR2	Time	none	none	0.844	6.4509	2.77458	121.916	0.0781649	0.00923266	2.20556	-15.7978	-48.9503	10.6175	7

## Sheet: Extinction_Replicate03
Predictor1	Predictor2	Predictor1_State	Predictor2_State	Marginal_Probability	Magnitude_Effect	Magnitude_Effect_Lwr	Magnitude_Effect_Upr	SHAP	SHAP_lwr	SHAP_upr	Delta_likelihood	Delta_likelihood_lwr	Delta_likelihood_upr	Rank
Body_size	none	0_1	none	0.506	1.03271	0.468015	1.57828	0.185869	0.0897133	0.282866	-68.3683	-124.553	-19.3757	4
Body_size	none	0_2	none	0.534	1.23207	0.0570476	2.3047	0.185869	0.0897133	0.282866	-68.3683	-124.553	-19.3757	4
Body_size	none	0_3	none	0.727	2.21106	0.0245519	4.75572	0.185869	0.0897133	0.282866	-68.3683	-124.553	-19.3757	4
Body_size	none	0_4	none	0.855	3.11952	0.0325468	7.68833	0.185869	0.0897133	0.282866	-68.3683	-124.553	-19.3757	4
Body_size	none	0_5	none	0.905	5.74618	0.0637722	16.6966	0.185869	0.0897133	0.282866	-68.3683	-124.553	-19.3757	4
Body_size	none	0_6	none	0.914	10.4698	0.0510338	30.9746	0.185869	0.0897133	0.282866	-68.3683	-124.553	-19.3757	4
Body_size	none	1_2	none	0.55	1.11773	0.317664	1.71161	0.185869	0.0897133	0.282866	-68.3683	-124.553	-19.3757	4
Body_size	none	1_3	none	0.762	2.06051	0.0757634	3.92722	0.185869	0.0897133	0.282866	-68.3683	-124.553	-19.3757	4
Body_size	none	1_4	none	0.886	2.90706	0.100434	6.88067	0.185869	0.0897133	0.282866	-68.3683	-124.553	-19.3757	4
Body_size	none	1_5	none	0.931	5.32512	0.125381	14.832	0.185869	0.0897133	0.282866	-68.3683	-124.553	-19.3757	4
Body_size	none	1_6	none	0.937	9.12293	0.113364	26.2551	0.185869	0.0897133	0.282866	-68.3683	-124.553	-19.3757	4
Body_size	none	2_3	none	0.853	1.61064	0.22752	3.25455	0.185869	0.0897133	0.282866	-68.3683	-124.553	-19.3757	4
Body_size	none	2_4	none	0.936	2.73147	0.366476	6.38932	0.185869	0.0897133	0.282866	-68.3683	-124.553	-19.3757	4
Body_size	none	2_5	none	0.962	5.18745	0.237384	12.6285	0.185869	0.0897133	0.282866	-68.3683	-124.553	-19.3757	4
Body_size	none	2_6	none	0.958	8.40603	0.0487961	23.3476	0.185869	0.0897133	0.282866	-68.3683	-124.553	-19.3757	4
Body_size	none	3_4	none	0.888	1.79944	0.418209	3.6622	0.185869	0.0897133	0.282866	-68.3683	-124.553	-19.3757	4
Body_size	none	3_5	none	0.903	3.80655	0.306643	9.49289	0.185869	0.0897133	0.282866	-68.3683	-124.553	-19.3757	4
Body_size	none	3_6	none	0.914	6.01328	0.0153823	16.1228	0.185869	0.0897133	0.282866	-68.3683	-124.553	-19.3757	4
Body_size	none	4_5	none	0.779	2.01119	0.203831	4.48815	0.185869	0.0897133	0.282866	-68.3683	-124.553	-19.3757	4
Body_size	none	4_6	none	0.791	3.29407	0.198925	9.40069	0.185869	0.0897133	0.282866	-68.3683	-124.553	-19.3757	4
Body_size	none	5_6	none	0.674	1.59896	0.0884095	3.83776	0.185869	0.0897133	0.282866	-68.3683	-124.553	-19.3757	4
Island	none	0_1	none	0.777	1.03416	0.0931935	2.78807	0.0816437	0.0208436	0.150373	-32.5865	-82.5896	1.44187	6
Paleotemperature	none	none	none	0.754	2.48431	0.325347	6.9631	0.122039	0.0532212	0.189546	-18.4492	-40.807	1.87379	7
Humans	none	None_Early	none	1	4.74491	2.71001	11.3072	0.599943	0.348592	0.915439	-72.8102	-129.67	-24.381	1
Humans	none	None_Modern	none	1	11.4884	5.65947	46.9617	0.599943	0.348592	0.915439	-72.8102	-129.67	-24.381	1
Humans	none	Early_Modern	none	0.995	2.4467	1.54839	5.49853	0.599943	0.348592	0.915439	-72.8102	-129.67	-24.381	1
PVR1	none	none	none	0.993	8.93214	0.837599	23.8819	0.214394	0.114119	0.337138	-87.4011	-180.14	-17.7984	2
PVR2	none	none	none	0.91	7.98415	0.0122288	24.6429	0.19111	0.063181	0.31762	-84.9299	-187.862	-12.0978	3
Time	none	none	none	0.982	7.60212	0.183749	21.788	0.137204	0.0259547	0.293887	-47.6237	-97.0402	-5.01952	5
Body_size	Island	0.0_1.0	0.0_1.0	0.614	2.6848	0.328739	-0.709593	0.22244	0.0276109	9.69258	-4.58254	-35.545	25.3338	18
Body_size	Island	0.0_2.0	0.0_1.0	0.524	2.53231	-2.59308	8.62586	0.22244	0.0276109	9.69258	-4.58254	-35.545	25.3338	18
Body_size	Island	0.0_3.0	0.0_1.0	0.567	1.79339	0.106302	-0.073984	0.22244	0.0276109	9.69258	-4.58254	-35.545	25.3338	18
Body_size	Island	0.0_4.0	0.0_1.0	0.614	2.95909	-15.7649	26.1639	0.22244	0.0276109	9.69258	-4.58254	-35.545	25.3338	18
Body_size	Island	0.0_5.0	0.0_1.0	NA	NA	NA	NA	0.22244	0.0276109	9.69258	-4.58254	-35.545	25.3338	18
Body_size	Island	0.0_6.0	0.0_1.0	NA	NA	NA	NA	0.22244	0.0276109	9.69258	-4.58254	-35.545	25.3338	18
Body_size	Island	1.0_2.0	0.0_1.0	0.553	3.71487	-2.59852	4.67431	0.22244	0.0276109	9.69258	-4.58254	-35.545	25.3338	18
Body_size	Island	1.0_3.0	0.0_1.0	0.614	1.89096	-7.97572	13.2805	0.22244	0.0276109	9.69258	-4.58254	-35.545	25.3338	18
Body_size	Island	1.0_4.0	0.0_1.0	0.643	4.33609	-19.1687	27.3302	0.22244	0.0276109	9.69258	-4.58254	-35.545	25.3338	18
Body_size	Island	1.0_5.0	0.0_1.0	NA	NA	NA	NA	0.22244	0.0276109	9.69258	-4.58254	-35.545	25.3338	18
Body_size	Island	1.0_6.0	0.0_1.0	NA	NA	NA	NA	0.22244	0.0276109	9.69258	-4.58254	-35.545	25.3338	18
Body_size	Island	2.0_3.0	0.0_1.0	0.607	2.04978	-5.55059	8.27169	0.22244	0.0276109	9.69258	-4.58254	-35.545	25.3338	18
Body_size	Island	2.0_4.0	0.0_1.0	0.64	5.66877	-12.605	26.1142	0.22244	0.0276109	9.69258	-4.58254	-35.545	25.3338	18
Body_size	Island	2.0_5.0	0.0_1.0	NA	NA	NA	NA	0.22244	0.0276109	9.69258	-4.58254	-35.545	25.3338	18
Body_size	Island	2.0_6.0	0.0_1.0	NA	NA	NA	NA	0.22244	0.0276109	9.69258	-4.58254	-35.545	25.3338	18
Body_size	Island	3.0_4.0	0.0_1.0	0.592	2.62065	-7.85728	12.4868	0.22244	0.0276109	9.69258	-4.58254	-35.545	25.3338	18
Body_size	Island	3.0_5.0	0.0_1.0	NA	NA	NA	NA	0.22244	0.0276109	9.69258	-4.58254	-35.545	25.3338	18
Body_size	Island	3.0_6.0	0.0_1.0	NA	NA	NA	NA	0.22244	0.0276109	9.69258	-4.58254	-35.545	25.3338	18
Body_size	Island	4.0_5.0	0.0_1.0	NA	NA	NA	NA	0.22244	0.0276109	9.69258	-4.58254	-35.545	25.3338	18
Body_size	Island	4.0_6.0	0.0_1.0	NA	NA	NA	NA	0.22244	0.0276109	9.69258	-4.58254	-35.545	25.3338	18
Body_size	Island	5.0_6.0	0.0_1.0	NA	NA	NA	NA	0.22244	0.0276109	9.69258	-4.58254	-35.545	25.3338	18
Paleotemperature	Body_size	none	0.0_1.0	0.57	1.00437	0.0476363	723.456	0.250638	0.0537202	10.6012	-8.15306	-30.4522	12.7132	9
Paleotemperature	Body_size	none	0.0_2.0	0.624	1.23943	0.00140744	17.8691	0.250638	0.0537202	10.6012	-8.15306	-30.4522	12.7132	9
Paleotemperature	Body_size	none	0.0_3.0	0.734	1.47769	0.00699259	15.4052	0.250638	0.0537202	10.6012	-8.15306	-30.4522	12.7132	9
Paleotemperature	Body_size	none	0.0_4.0	0.68	1.47371	0.00379807	15.0535	0.250638	0.0537202	10.6012	-8.15306	-30.4522	12.7132	9
Paleotemperature	Body_size	none	0.0_5.0	0.646	1.33184	0.00934143	18.1358	0.250638	0.0537202	10.6012	-8.15306	-30.4522	12.7132	9
Paleotemperature	Body_size	none	0.0_6.0	0.662	1.32607	0.00658483	10.0315	0.250638	0.0537202	10.6012	-8.15306	-30.4522	12.7132	9
Paleotemperature	Body_size	none	1.0_2.0	0.686	1.44236	0.00156564	17.4605	0.250638	0.0537202	10.6012	-8.15306	-30.4522	12.7132	9
Paleotemperature	Body_size	none	1.0_3.0	0.742	1.64956	0.00471085	20.4608	0.250638	0.0537202	10.6012	-8.15306	-30.4522	12.7132	9
Paleotemperature	Body_size	none	1.0_4.0	0.684	1.51444	0.0155407	16.6682	0.250638	0.0537202	10.6012	-8.15306	-30.4522	12.7132	9
Paleotemperature	Body_size	none	1.0_5.0	0.65	1.33167	0.00590623	14.1319	0.250638	0.0537202	10.6012	-8.15306	-30.4522	12.7132	9
Paleotemperature	Body_size	none	1.0_6.0	0.659	1.29212	0.00126204	8.78075	0.250638	0.0537202	10.6012	-8.15306	-30.4522	12.7132	9
Paleotemperature	Body_size	none	2.0_3.0	0.74	2.07568	0.000114015	27.879	0.250638	0.0537202	10.6012	-8.15306	-30.4522	12.7132	9
Paleotemperature	Body_size	none	2.0_4.0	0.681	1.46764	0.00116105	13.6515	0.250638	0.0537202	10.6012	-8.15306	-30.4522	12.7132	9
Paleotemperature	Body_size	none	2.0_5.0	0.61	1.1859	0.0113351	6.98179	0.250638	0.0537202	10.6012	-8.15306	-30.4522	12.7132	9
Paleotemperature	Body_size	none	2.0_6.0	0.633	1.20726	0.00368418	6.62185	0.250638	0.0537202	10.6012	-8.15306	-30.4522	12.7132	9
Paleotemperature	Body_size	none	3.0_4.0	0.636	1.29009	0.00551833	14.957	0.250638	0.0537202	10.6012	-8.15306	-30.4522	12.7132	9
Paleotemperature	Body_size	none	3.0_5.0	0.667	1.38186	0.00230246	15.3337	0.250638	0.0537202	10.6012	-8.15306	-30.4522	12.7132	9
Paleotemperature	Body_size	none	3.0_6.0	0.65	1.29129	0.00765659	15.9944	0.250638	0.0537202	10.6012	-8.15306	-30.4522	12.7132	9
Paleotemperature	Body_size	none	4.0_5.0	0.66	1.45197	0.00106632	17.7347	0.250638	0.0537202	10.6012	-8.15306	-30.4522	12.7132	9
Paleotemperature	Body_size	none	4.0_6.0	0.693	1.65412	0.0106366	17.7652	0.250638	0.0537202	10.6012	-8.15306	-30.4522	12.7132	9
Paleotemperature	Body_size	none	5.0_6.0	0.599	1.00674	0.000511076	15.3712	0.250638	0.0537202	10.6012	-8.15306	-30.4522	12.7132	9
Body_size	Humans	0.0_1.0	None_Early	0.782	1.14811	0.746179	3.70963	0.256919	0.068854	7.3914	-7.68927	-31.0879	12.7615	7
Body_size	Humans	0.0_1.0	None_Modern	NA	NA	NA	NA	0.256919	0.068854	7.3914	-7.68927	-31.0879	12.7615	7
Body_size	Humans	0.0_1.0	Early_Modern	NA	NA	NA	NA	0.256919	0.068854	7.3914	-7.68927	-31.0879	12.7615	7
Body_size	Humans	0.0_2.0	None_Early	0.712	1.21212	0.536431	16.6109	0.256919	0.068854	7.3914	-7.68927	-31.0879	12.7615	7
Body_size	Humans	0.0_2.0	None_Modern	NA	NA	NA	NA	0.256919	0.068854	7.3914	-7.68927	-31.0879	12.7615	7
Body_size	Humans	0.0_2.0	Early_Modern	NA	NA	NA	NA	0.256919	0.068854	7.3914	-7.68927	-31.0879	12.7615	7
Body_size	Humans	0.0_3.0	None_Early	0.646	1.02407	0.338749	-13.1937	0.256919	0.068854	7.3914	-7.68927	-31.0879	12.7615	7
Body_size	Humans	0.0_3.0	None_Modern	NA	NA	NA	NA	0.256919	0.068854	7.3914	-7.68927	-31.0879	12.7615	7
Body_size	Humans	0.0_3.0	Early_Modern	NA	NA	NA	NA	0.256919	0.068854	7.3914	-7.68927	-31.0879	12.7615	7
Body_size	Humans	0.0_4.0	None_Early	0.53	1.2773	-0.262226	3.71838	0.256919	0.068854	7.3914	-7.68927	-31.0879	12.7615	7
Body_size	Humans	0.0_4.0	None_Modern	NA	NA	NA	NA	0.256919	0.068854	7.3914	-7.68927	-31.0879	12.7615	7
Body_size	Humans	0.0_4.0	Early_Modern	NA	NA	NA	NA	0.256919	0.068854	7.3914	-7.68927	-31.0879	12.7615	7
Body_size	Humans	0.0_5.0	None_Early	0.533	1.58944	-0.157739	4.88891	0.256919	0.068854	7.3914	-7.68927	-31.0879	12.7615	7
Body_size	Humans	0.0_5.0	None_Modern	NA	NA	NA	NA	0.256919	0.068854	7.3914	-7.68927	-31.0879	12.7615	7
Body_size	Humans	0.0_5.0	Early_Modern	NA	NA	NA	NA	0.256919	0.068854	7.3914	-7.68927	-31.0879	12.7615	7
Body_size	Humans	0.0_6.0	None_Early	0.632	2.55662	-0.452982	8.20243	0.256919	0.068854	7.3914	-7.68927	-31.0879	12.7615	7
Body_size	Humans	0.0_6.0	None_Modern	NA	NA	NA	NA	0.256919	0.068854	7.3914	-7.68927	-31.0879	12.7615	7
Body_size	Humans	0.0_6.0	Early_Modern	NA	NA	NA	NA	0.256919	0.068854	7.3914	-7.68927	-31.0879	12.7615	7
Body_size	Humans	1.0_2.0	None_Early	0.636	1.05159	0.619639	7.46172	0.256919	0.068854	7.3914	-7.68927	-31.0879	12.7615	7
Body_size	Humans	1.0_2.0	None_Modern	NA	NA	NA	NA	0.256919	0.068854	7.3914	-7.68927	-31.0879	12.7615	7
Body_size	Humans	1.0_2.0	Early_Modern	NA	NA	NA	NA	0.256919	0.068854	7.3914	-7.68927	-31.0879	12.7615	7
Body_size	Humans	1.0_3.0	None_Early	0.552	1.09893	0.0263253	3.04381	0.256919	0.068854	7.3914	-7.68927	-31.0879	12.7615	7
Body_size	Humans	1.0_3.0	None_Modern	NA	NA	NA	NA	0.256919	0.068854	7.3914	-7.68927	-31.0879	12.7615	7
Body_size	Humans	1.0_3.0	Early_Modern	NA	NA	NA	NA	0.256919	0.068854	7.3914	-7.68927	-31.0879	12.7615	7
Body_size	Humans	1.0_4.0	None_Early	0.571	1.47046	0.0196353	3.85677	0.256919	0.068854	7.3914	-7.68927	-31.0879	12.7615	7
Body_size	Humans	1.0_4.0	None_Modern	0.681	1.12547	0.582161	39.9162	0.256919	0.068854	7.3914	-7.68927	-31.0879	12.7615	7
Body_size	Humans	1.0_4.0	Early_Modern	0.813	1.28663	0.563603	-5.10133	0.256919	0.068854	7.3914	-7.68927	-31.0879	12.7615	7
Body_size	Humans	1.0_5.0	None_Early	0.647	1.8092	-0.06656	4.95249	0.256919	0.068854	7.3914	-7.68927	-31.0879	12.7615	7
Body_size	Humans	1.0_5.0	None_Modern	0.594	1.68141	0.469824	-26.075	0.256919	0.068854	7.3914	-7.68927	-31.0879	12.7615	7
Body_size	Humans	1.0_5.0	Early_Modern	0.759	1.72034	0.430551	-5.32752	0.256919	0.068854	7.3914	-7.68927	-31.0879	12.7615	7
Body_size	Humans	1.0_6.0	None_Early	0.754	2.90921	-0.281691	8.62137	0.256919	0.068854	7.3914	-7.68927	-31.0879	12.7615	7
Body_size	Humans	1.0_6.0	None_Modern	0.54	1.46605	-0.0610155	3.80786	0.256919	0.068854	7.3914	-7.68927	-31.0879	12.7615	7
Body_size	Humans	1.0_6.0	Early_Modern	0.637	1.46269	0.247541	-2.67258	0.256919	0.068854	7.3914	-7.68927	-31.0879	12.7615	7
Body_size	Humans	2.0_3.0	None_Early	0.554	1.14957	0.186752	2.22247	0.256919	0.068854	7.3914	-7.68927	-31.0879	12.7615	7
Body_size	Humans	2.0_3.0	None_Modern	NA	NA	NA	NA	0.256919	0.068854	7.3914	-7.68927	-31.0879	12.7615	7
Body_size	Humans	2.0_3.0	Early_Modern	NA	NA	NA	NA	0.256919	0.068854	7.3914	-7.68927	-31.0879	12.7615	7
Body_size	Humans	2.0_4.0	None_Early	0.659	1.54324	0.0807377	3.46443	0.256919	0.068854	7.3914	-7.68927	-31.0879	12.7615	7
Body_size	Humans	2.0_4.0	None_Modern	NA	NA	NA	NA	0.256919	0.068854	7.3914	-7.68927	-31.0879	12.7615	7
Body_size	Humans	2.0_4.0	Early_Modern	NA	NA	NA	NA	0.256919	0.068854	7.3914	-7.68927	-31.0879	12.7615	7
Body_size	Humans	2.0_5.0	None_Early	0.733	1.93295	0.0171267	5.24623	0.256919	0.068854	7.3914	-7.68927	-31.0879	12.7615	7
Body_size	Humans	2.0_5.0	None_Modern	NA	NA	NA	NA	0.256919	0.068854	7.3914	-7.68927	-31.0879	12.7615	7
Body_size	Humans	2.0_5.0	Early_Modern	NA	NA	NA	NA	0.256919	0.068854	7.3914	-7.68927	-31.0879	12.7615	7
Body_size	Humans	2.0_6.0	None_Early	0.818	3.18109	0.067089	9.45204	0.256919	0.068854	7.3914	-7.68927	-31.0879	12.7615	7
Body_size	Humans	2.0_6.0	None_Modern	NA	NA	NA	NA	0.256919	0.068854	7.3914	-7.68927	-31.0879	12.7615	7
Body_size	Humans	2.0_6.0	Early_Modern	NA	NA	NA	NA	0.256919	0.068854	7.3914	-7.68927	-31.0879	12.7615	7
Body_size	Humans	3.0_4.0	None_Early	0.671	1.32623	0.302032	2.38876	0.256919	0.068854	7.3914	-7.68927	-31.0879	12.7615	7
Body_size	Humans	3.0_4.0	None_Modern	NA	NA	NA	NA	0.256919	0.068854	7.3914	-7.68927	-31.0879	12.7615	7
Body_size	Humans	3.0_4.0	Early_Modern	NA	NA	NA	NA	0.256919	0.068854	7.3914	-7.68927	-31.0879	12.7615	7
Body_size	Humans	3.0_5.0	None_Early	0.727	1.73055	0.0848852	4.2262	0.256919	0.068854	7.3914	-7.68927	-31.0879	12.7615	7
Body_size	Humans	3.0_5.0	None_Modern	NA	NA	NA	NA	0.256919	0.068854	7.3914	-7.68927	-31.0879	12.7615	7
Body_size	Humans	3.0_5.0	Early_Modern	NA	NA	NA	NA	0.256919	0.068854	7.3914	-7.68927	-31.0879	12.7615	7
Body_size	Humans	3.0_6.0	None_Early	0.813	2.99872	-0.00855889	8.43617	0.256919	0.068854	7.3914	-7.68927	-31.0879	12.7615	7
Body_size	Humans	3.0_6.0	None_Modern	NA	NA	NA	NA	0.256919	0.068854	7.3914	-7.68927	-31.0879	12.7615	7
Body_size	Humans	3.0_6.0	Early_Modern	NA	NA	NA	NA	0.256919	0.068854	7.3914	-7.68927	-31.0879	12.7615	7
Body_size	Humans	4.0_5.0	None_Early	0.677	1.31885	0.273218	2.76812	0.256919	0.068854	7.3914	-7.68927	-31.0879	12.7615	7
Body_size	Humans	4.0_5.0	None_Modern	0.646	1.6507	0.511115	1.94304	0.256919	0.068854	7.3914	-7.68927	-31.0879	12.7615	7
Body_size	Humans	4.0_5.0	Early_Modern	0.56	1.11669	0.36901	2.14698	0.256919	0.068854	7.3914	-7.68927	-31.0879	12.7615	7
Body_size	Humans	4.0_6.0	None_Early	0.765	2.41133	0.0807862	6.57808	0.256919	0.068854	7.3914	-7.68927	-31.0879	12.7615	7
Body_size	Humans	4.0_6.0	None_Modern	0.762	1.70946	0.0968887	3.91854	0.256919	0.068854	7.3914	-7.68927	-31.0879	12.7615	7
Body_size	Humans	4.0_6.0	Early_Modern	0.672	2.98972	0.203085	8.91532	0.256919	0.068854	7.3914	-7.68927	-31.0879	12.7615	7
Body_size	Humans	5.0_6.0	None_Early	0.757	1.61733	0.397172	3.6858	0.256919	0.068854	7.3914	-7.68927	-31.0879	12.7615	7
Body_size	Humans	5.0_6.0	None_Modern	0.811	1.40962	0.520311	2.96106	0.256919	0.068854	7.3914	-7.68927	-31.0879	12.7615	7
Body_size	Humans	5.0_6.0	Early_Modern	0.722	1.87382	0.280979	3.96993	0.256919	0.068854	7.3914	-7.68927	-31.0879	12.7615	7
PVR1	Body_size	none	0.0_1.0	0.51	1.29485	0.00120957	39.2511	0.286565	0.0715269	8.14773	-40.6307	-97.046	7.80964	3
PVR1	Body_size	none	0.0_2.0	0.501	1.26718	0.000287531	22.5154	0.286565	0.0715269	8.14773	-40.6307	-97.046	7.80964	3
PVR1	Body_size	none	0.0_3.0	0.57	1.60043	0.00152469	28.5884	0.286565	0.0715269	8.14773	-40.6307	-97.046	7.80964	3
PVR1	Body_size	none	0.0_4.0	0.743	2.1309	0.00148205	32.8919	0.286565	0.0715269	8.14773	-40.6307	-97.046	7.80964	3
PVR1	Body_size	none	0.0_5.0	0.798	2.3185	0.0152649	30.0305	0.286565	0.0715269	8.14773	-40.6307	-97.046	7.80964	3
PVR1	Body_size	none	0.0_6.0	0.779	2.45328	0.00100583	37.2996	0.286565	0.0715269	8.14773	-40.6307	-97.046	7.80964	3
PVR1	Body_size	none	1.0_2.0	0.505	1.19648	0.0668882	492.147	0.286565	0.0715269	8.14773	-40.6307	-97.046	7.80964	3
PVR1	Body_size	none	1.0_3.0	0.642	1.39901	0.0040477	20.7057	0.286565	0.0715269	8.14773	-40.6307	-97.046	7.80964	3
PVR1	Body_size	none	1.0_4.0	0.774	2.4489	0.00573147	33.0772	0.286565	0.0715269	8.14773	-40.6307	-97.046	7.80964	3
PVR1	Body_size	none	1.0_5.0	0.809	2.58912	0.00264407	39.6059	0.286565	0.0715269	8.14773	-40.6307	-97.046	7.80964	3
PVR1	Body_size	none	1.0_6.0	0.81	2.68827	0.0101373	34.5304	0.286565	0.0715269	8.14773	-40.6307	-97.046	7.80964	3
PVR1	Body_size	none	2.0_3.0	0.682	2.36487	0.00296187	43.8975	0.286565	0.0715269	8.14773	-40.6307	-97.046	7.80964	3
PVR1	Body_size	none	2.0_4.0	0.846	2.90492	0.00148626	50.7343	0.286565	0.0715269	8.14773	-40.6307	-97.046	7.80964	3
PVR1	Body_size	none	2.0_5.0	0.877	2.98471	0.00965981	38.8556	0.286565	0.0715269	8.14773	-40.6307	-97.046	7.80964	3
PVR1	Body_size	none	2.0_6.0	0.893	2.96067	0.0208451	39.8836	0.286565	0.0715269	8.14773	-40.6307	-97.046	7.80964	3
PVR1	Body_size	none	3.0_4.0	0.852	2.63107	0.000387275	51.1736	0.286565	0.0715269	8.14773	-40.6307	-97.046	7.80964	3
PVR1	Body_size	none	3.0_5.0	0.854	2.40127	0.00285712	33.5349	0.286565	0.0715269	8.14773	-40.6307	-97.046	7.80964	3
PVR1	Body_size	none	3.0_6.0	0.869	2.49787	0.00414697	28.2218	0.286565	0.0715269	8.14773	-40.6307	-97.046	7.80964	3
PVR1	Body_size	none	4.0_5.0	0.78	1.91598	0.00349342	25.8349	0.286565	0.0715269	8.14773	-40.6307	-97.046	7.80964	3
PVR1	Body_size	none	4.0_6.0	0.805	2.42473	0.00688011	33.5392	0.286565	0.0715269	8.14773	-40.6307	-97.046	7.80964	3
PVR1	Body_size	none	5.0_6.0	0.811	3.76622	0.00134168	97.6678	0.286565	0.0715269	8.14773	-40.6307	-97.046	7.80964	3
PVR2	Body_size	none	0.0_1.0	0.526	1.41986	0.000194324	30.1955	0.224199	0.0511106	8.36208	-28.1197	-90.2668	25.4487	10
PVR2	Body_size	none	0.0_2.0	0.501	1.59921	0.000562036	27.7396	0.224199	0.0511106	8.36208	-28.1197	-90.2668	25.4487	10
PVR2	Body_size	none	0.0_3.0	0.524	1.36418	0.000208552	17.5235	0.224199	0.0511106	8.36208	-28.1197	-90.2668	25.4487	10
PVR2	Body_size	none	0.0_4.0	0.527	1.24477	0.00104286	12.2244	0.224199	0.0511106	8.36208	-28.1197	-90.2668	25.4487	10
PVR2	Body_size	none	0.0_5.0	0.514	1.21481	0.000334314	11.707	0.224199	0.0511106	8.36208	-28.1197	-90.2668	25.4487	10
PVR2	Body_size	none	0.0_6.0	0.52	1.27843	0.0102505	14.3237	0.224199	0.0511106	8.36208	-28.1197	-90.2668	25.4487	10
PVR2	Body_size	none	1.0_2.0	0.527	1.64843	0.0003303	23.6617	0.224199	0.0511106	8.36208	-28.1197	-90.2668	25.4487	10
PVR2	Body_size	none	1.0_3.0	0.506	1.31491	0.00669997	14.2137	0.224199	0.0511106	8.36208	-28.1197	-90.2668	25.4487	10
PVR2	Body_size	none	1.0_4.0	0.588	1.04959	0.00194644	9.06521	0.224199	0.0511106	8.36208	-28.1197	-90.2668	25.4487	10
PVR2	Body_size	none	1.0_5.0	0.562	1.1793	0.00172195	8.79215	0.224199	0.0511106	8.36208	-28.1197	-90.2668	25.4487	10
PVR2	Body_size	none	1.0_6.0	0.577	1.22398	0.0131568	8.17471	0.224199	0.0511106	8.36208	-28.1197	-90.2668	25.4487	10
PVR2	Body_size	none	2.0_3.0	0.591	2.18039	0.000662974	38.9962	0.224199	0.0511106	8.36208	-28.1197	-90.2668	25.4487	10
PVR2	Body_size	none	2.0_4.0	0.667	2.39981	0.000902292	37.0105	0.224199	0.0511106	8.36208	-28.1197	-90.2668	25.4487	10
PVR2	Body_size	none	2.0_5.0	0.608	2.35566	0.00148163	22.142	0.224199	0.0511106	8.36208	-28.1197	-90.2668	25.4487	10
PVR2	Body_size	none	2.0_6.0	0.606	1.17247	0.000106939	5.10254	0.224199	0.0511106	8.36208	-28.1197	-90.2668	25.4487	10
PVR2	Body_size	none	3.0_4.0	0.641	2.02929	0.00116932	34.0801	0.224199	0.0511106	8.36208	-28.1197	-90.2668	25.4487	10
PVR2	Body_size	none	3.0_5.0	0.581	2.56658	0.0015965	31.1055	0.224199	0.0511106	8.36208	-28.1197	-90.2668	25.4487	10
PVR2	Body_size	none	3.0_6.0	0.59	1.29644	0.00399809	7.99159	0.224199	0.0511106	8.36208	-28.1197	-90.2668	25.4487	10
PVR2	Body_size	none	4.0_5.0	0.678	1.03229	0.00237792	12.4033	0.224199	0.0511106	8.36208	-28.1197	-90.2668	25.4487	10
PVR2	Body_size	none	4.0_6.0	0.659	2.72166	0.00386608	39.4634	0.224199	0.0511106	8.36208	-28.1197	-90.2668	25.4487	10
PVR2	Body_size	none	5.0_6.0	0.572	2.59643	4.68602e-05	50.915	0.224199	0.0511106	8.36208	-28.1197	-90.2668	25.4487	10
Time	Body_size	none	0.0_1.0	0.538	1.52267	0.0079618	23.0669	0.195393	0.0302859	7.0928	-20.6654	-54.7703	8.03631	8
Time	Body_size	none	0.0_2.0	0.501	1.55108	0.00418561	17.2726	0.195393	0.0302859	7.0928	-20.6654	-54.7703	8.03631	8
Time	Body_size	none	0.0_3.0	0.549	1.29854	0.000408226	7.25355	0.195393	0.0302859	7.0928	-20.6654	-54.7703	8.03631	8
Time	Body_size	none	0.0_4.0	0.552	1.28437	0.00265037	13.8919	0.195393	0.0302859	7.0928	-20.6654	-54.7703	8.03631	8
Time	Body_size	none	0.0_5.0	0.584	1.10083	0.00524111	6.84613	0.195393	0.0302859	7.0928	-20.6654	-54.7703	8.03631	8
Time	Body_size	none	0.0_6.0	0.555	1.15222	0.00034559	5.10803	0.195393	0.0302859	7.0928	-20.6654	-54.7703	8.03631	8
Time	Body_size	none	1.0_2.0	0.508	1.44926	0.00993579	20.5983	0.195393	0.0302859	7.0928	-20.6654	-54.7703	8.03631	8
Time	Body_size	none	1.0_3.0	0.525	1.34262	0.0037963	10.5127	0.195393	0.0302859	7.0928	-20.6654	-54.7703	8.03631	8
Time	Body_size	none	1.0_4.0	0.514	1.23156	0.0018859	13.3664	0.195393	0.0302859	7.0928	-20.6654	-54.7703	8.03631	8
Time	Body_size	none	1.0_5.0	0.539	1.11188	0.00381095	5.84747	0.195393	0.0302859	7.0928	-20.6654	-54.7703	8.03631	8
Time	Body_size	none	1.0_6.0	0.599	1.21493	0.0084371	4.49419	0.195393	0.0302859	7.0928	-20.6654	-54.7703	8.03631	8
Time	Body_size	none	2.0_3.0	0.511	1.27513	0.000790648	11.2221	0.195393	0.0302859	7.0928	-20.6654	-54.7703	8.03631	8
Time	Body_size	none	2.0_4.0	0.527	1.15419	0.00119672	13.4	0.195393	0.0302859	7.0928	-20.6654	-54.7703	8.03631	8
Time	Body_size	none	2.0_5.0	0.513	1.09538	0.00555759	5.02603	0.195393	0.0302859	7.0928	-20.6654	-54.7703	8.03631	8
Time	Body_size	none	2.0_6.0	0.635	1.24918	0.0130402	4.14766	0.195393	0.0302859	7.0928	-20.6654	-54.7703	8.03631	8
Time	Body_size	none	3.0_4.0	0.546	1.27083	9.17082e-05	9.07119	0.195393	0.0302859	7.0928	-20.6654	-54.7703	8.03631	8
Time	Body_size	none	3.0_5.0	0.53	1.12619	0.029587	4.11704	0.195393	0.0302859	7.0928	-20.6654	-54.7703	8.03631	8
Time	Body_size	none	3.0_6.0	0.691	1.35824	0.00291162	4.4154	0.195393	0.0302859	7.0928	-20.6654	-54.7703	8.03631	8
Time	Body_size	none	4.0_5.0	0.539	1.44702	0.115649	509.371	0.195393	0.0302859	7.0928	-20.6654	-54.7703	8.03631	8
Time	Body_size	none	4.0_6.0	0.698	1.58739	0.0169058	9.30535	0.195393	0.0302859	7.0928	-20.6654	-54.7703	8.03631	8
Time	Body_size	none	5.0_6.0	0.766	2.19861	0.00206839	20.0071	0.195393	0.0302859	7.0928	-20.6654	-54.7703	8.03631	8
Island	Paleotemperature	none	none	0.731	1.83067	0.208201	1472.82	0.180449	0.0172327	8.23554	-5.4245	-22.5877	8.36531	16
Island	Humans	0.0_1.0	None_Early	0.633	1.01265	0.441303	5.06463	0.17575	0.0196574	6.28428	1.94838	-13.4613	18.4427	20
Island	Humans	0.0_1.0	None_Modern	0.555	1.06657	0.349304	1.79349	0.17575	0.0196574	6.28428	1.94838	-13.4613	18.4427	20
Island	Humans	0.0_1.0	Early_Modern	0.683	1.17136	0.217096	2.80886	0.17575	0.0196574	6.28428	1.94838	-13.4613	18.4427	20
Island	PVR1	none	none	0.696	1.56944	0.212367	706.167	0.178543	0.0251913	9.33165	-11.7378	-49.7154	21.159	17
Island	PVR2	none	none	0.631	1.36439	0.243598	13858.9	0.188012	0.0130598	7.90385	-3.05961	-34.5757	28.6784	19
Island	Time	none	none	0.576	1.38722	0.41625	183.356	0.17213	0.00571692	7.1782	-6.63959	-27.142	10.181	21
Paleotemperature	Humans	none	None_Early	0.632	1.18032	0.470102	7.93904	0.215023	0.0416429	8.88739	-1.94413	-19.7533	14.7451	15
Paleotemperature	Humans	none	None_Modern	0.7	1.19139	0.654685	5.9938	0.215023	0.0416429	8.88739	-1.94413	-19.7533	14.7451	15
Paleotemperature	Humans	none	Early_Modern	0.756	1.35732	0.586424	14.9544	0.215023	0.0416429	8.88739	-1.94413	-19.7533	14.7451	15
Paleotemperature	PVR1	none	none	0.696	3.37708	1.37452	3349.63	0.217348	0.0388598	7.3768	-11.9772	-40.7529	13.2744	11
Paleotemperature	PVR2	none	none	0.867	2.68253	1.10598	1834.3	0.214899	0.0281844	8.08103	-11.4979	-38.668	11.9596	12
Paleotemperature	Time	none	none	0.946	4.15369	1.42764	438.845	0.194168	0.0236606	8.13925	-5.751	-26.7387	12.3156	13
PVR1	Humans	none	None_Early	0.979	5.91207	1.47101	1103.54	0.32208	0.0826176	8.19389	-34.0601	-75.3781	0.391957	1
PVR1	Humans	none	None_Modern	0.94	2.22505	0.942861	25.653	0.32208	0.0826176	8.19389	-34.0601	-75.3781	0.391957	1
PVR1	Humans	none	Early_Modern	0.87	1.76084	0.76629	46.7209	0.32208	0.0826176	8.19389	-34.0601	-75.3781	0.391957	1
PVR2	Humans	none	None_Early	0.958	3.5633	1.0818	1984.97	0.276501	0.0367683	9.27206	-12.7899	-36.9086	8.10352	4
PVR2	Humans	none	None_Modern	0.815	1.24893	0.787355	3.68641	0.276501	0.0367683	9.27206	-12.7899	-36.9086	8.10352	4
PVR2	Humans	none	Early_Modern	0.754	1.50047	0.578004	233.867	0.276501	0.0367683	9.27206	-12.7899	-36.9086	8.10352	4
Time	Humans	none	None_Early	0.846	1.02796	0.961028	1.15654	0.209539	0.0236687	7.51313	-2.2887	-32.4072	25.4499	14
Time	Humans	none	None_Modern	NA	NA	NA	NA	0.209539	0.0236687	7.51313	-2.2887	-32.4072	25.4499	14
Time	Humans	none	Early_Modern	NA	NA	NA	NA	0.209539	0.0236687	7.51313	-2.2887	-32.4072	25.4499	14
PVR1	PVR2	none	none	0.871	5.0456	1.7876	5652.97	0.315212	0.0618349	10.8444	-56.4579	-149.18	6.98287	2
PVR1	Time	none	none	0.923	5.69428	1.91442	1809.8	0.211187	0.0287147	8.1668	-39.4452	-104.357	8.36788	5
PVR2	Time	none	none	0.947	6.7198	2.68001	383.477	0.189069	0.0238429	6.28515	-21.9829	-65.8744	12.8749	6

## Sheet: Speciation_Replicate04
Predictor1	Predictor2	Predictor1_State	Predictor2_State	Marginal_Probability	Magnitude_Effect	Magnitude_Effect_Lwr	Magnitude_Effect_Upr	SHAP	SHAP_lwr	SHAP_upr	Delta_likelihood	Delta_likelihood_lwr	Delta_likelihood_upr	Rank
Body_size	none	0_1	none	0.674	1.06596	0.781268	1.58408	0.0719344	0.0325031	0.118055	-25.1154	-52.2741	-2.22121	3
Body_size	none	0_2	none	0.672	1.13561	0.717335	4.08024	0.0719344	0.0325031	0.118055	-25.1154	-52.2741	-2.22121	3
Body_size	none	0_3	none	0.585	1.04603	0.554657	8.04855	0.0719344	0.0325031	0.118055	-25.1154	-52.2741	-2.22121	3
Body_size	none	0_4	none	0.501	1.06005	0.118412	1.98656	0.0719344	0.0325031	0.118055	-25.1154	-52.2741	-2.22121	3
Body_size	none	0_5	none	0.597	1.01716	0.486925	9.68915	0.0719344	0.0325031	0.118055	-25.1154	-52.2741	-2.22121	3
Body_size	none	0_6	none	0.585	1.05045	0.0751029	2.42842	0.0719344	0.0325031	0.118055	-25.1154	-52.2741	-2.22121	3
Body_size	none	1_2	none	0.68	1.09374	0.790578	2.0351	0.0719344	0.0325031	0.118055	-25.1154	-52.2741	-2.22121	3
Body_size	none	1_3	none	0.548	1.0135	0.593087	3.98297	0.0719344	0.0325031	0.118055	-25.1154	-52.2741	-2.22121	3
Body_size	none	1_4	none	0.543	1.09498	0.265177	2.01346	0.0719344	0.0325031	0.118055	-25.1154	-52.2741	-2.22121	3
Body_size	none	1_5	none	0.562	1.01634	0.174571	2.03723	0.0719344	0.0325031	0.118055	-25.1154	-52.2741	-2.22121	3
Body_size	none	1_6	none	0.544	1.07579	0.118204	2.40944	0.0719344	0.0325031	0.118055	-25.1154	-52.2741	-2.22121	3
Body_size	none	2_3	none	0.559	1.05094	0.533861	1.57925	0.0719344	0.0325031	0.118055	-25.1154	-52.2741	-2.22121	3
Body_size	none	2_4	none	0.654	1.17257	0.465812	1.92577	0.0719344	0.0325031	0.118055	-25.1154	-52.2741	-2.22121	3
Body_size	none	2_5	none	0.533	1.09172	0.3353	2.0293	0.0719344	0.0325031	0.118055	-25.1154	-52.2741	-2.22121	3
Body_size	none	2_6	none	0.523	1.13948	0.215702	2.34773	0.0719344	0.0325031	0.118055	-25.1154	-52.2741	-2.22121	3
Body_size	none	3_4	none	0.648	1.12028	0.536774	1.63228	0.0719344	0.0325031	0.118055	-25.1154	-52.2741	-2.22121	3
Body_size	none	3_5	none	0.504	1.05079	0.338851	1.72817	0.0719344	0.0325031	0.118055	-25.1154	-52.2741	-2.22121	3
Body_size	none	3_6	none	0.505	1.0797	0.336741	1.96778	0.0719344	0.0325031	0.118055	-25.1154	-52.2741	-2.22121	3
Body_size	none	4_5	none	0.655	1.07504	0.73785	1.85716	0.0719344	0.0325031	0.118055	-25.1154	-52.2741	-2.22121	3
Body_size	none	4_6	none	0.642	1.04196	0.6262	2.3631	0.0719344	0.0325031	0.118055	-25.1154	-52.2741	-2.22121	3
Body_size	none	5_6	none	0.51	1.03498	0.619154	1.56219	0.0719344	0.0325031	0.118055	-25.1154	-52.2741	-2.22121	3
Island	none	0_1	none	0.965	1.95981	1.07124	7.67671	0.0787693	0.0161391	0.156269	-32.0681	-75.6691	-0.1981	2
Paleotemperature	none	none	none	0.838	2.08552	0.361952	4.92006	0.0597852	0.0226319	0.0989501	-11.6236	-28.3285	1.84485	5
PVR1	none	none	none	0.62	1.14117	0.559821	1.97487	0.0690021	0.0254268	0.118205	-28.5137	-62.1906	-1.97801	4
PVR2	none	none	none	0.99	4.35383	0.815407	9.54668	0.120864	0.0356757	0.210988	-47.3033	-103.487	-6.67028	1
Time	none	none	none	0.801	1.84724	0.421811	4.01388	0.0458837	0.00942987	0.100139	-25.1548	-65.7126	2.0265	6
Body_size	Island	0.0_1.0	0.0_1.0	0.732	1.16359	0.586857	4.30979	0.0695677	0.00493442	2.4623	-5.89398	-26.8757	12.4104	9
Body_size	Island	0.0_2.0	0.0_1.0	0.628	1.15228	0.362926	-4.29386	0.0695677	0.00493442	2.4623	-5.89398	-26.8757	12.4104	9
Body_size	Island	0.0_3.0	0.0_1.0	0.505	2.19206	-1.47866	6.24356	0.0695677	0.00493442	2.4623	-5.89398	-26.8757	12.4104	9
Body_size	Island	0.0_4.0	0.0_1.0	0.614	4.07457	0.100332	-0.290349	0.0695677	0.00493442	2.4623	-5.89398	-26.8757	12.4104	9
Body_size	Island	0.0_5.0	0.0_1.0	NA	NA	NA	NA	0.0695677	0.00493442	2.4623	-5.89398	-26.8757	12.4104	9
Body_size	Island	0.0_6.0	0.0_1.0	NA	NA	NA	NA	0.0695677	0.00493442	2.4623	-5.89398	-26.8757	12.4104	9
Body_size	Island	1.0_2.0	0.0_1.0	0.505	1.03701	0.483822	31.9281	0.0695677	0.00493442	2.4623	-5.89398	-26.8757	12.4104	9
Body_size	Island	1.0_3.0	0.0_1.0	0.614	2.30154	-2.14992	5.23663	0.0695677	0.00493442	2.4623	-5.89398	-26.8757	12.4104	9
Body_size	Island	1.0_4.0	0.0_1.0	0.699	10.887	0.089185	-0.314222	0.0695677	0.00493442	2.4623	-5.89398	-26.8757	12.4104	9
Body_size	Island	1.0_5.0	0.0_1.0	NA	NA	NA	NA	0.0695677	0.00493442	2.4623	-5.89398	-26.8757	12.4104	9
Body_size	Island	1.0_6.0	0.0_1.0	NA	NA	NA	NA	0.0695677	0.00493442	2.4623	-5.89398	-26.8757	12.4104	9
Body_size	Island	2.0_3.0	0.0_1.0	0.688	2.35316	-1.1259	4.01867	0.0695677	0.00493442	2.4623	-5.89398	-26.8757	12.4104	9
Body_size	Island	2.0_4.0	0.0_1.0	0.722	5.01343	0.111644	-0.371095	0.0695677	0.00493442	2.4623	-5.89398	-26.8757	12.4104	9
Body_size	Island	2.0_5.0	0.0_1.0	NA	NA	NA	NA	0.0695677	0.00493442	2.4623	-5.89398	-26.8757	12.4104	9
Body_size	Island	2.0_6.0	0.0_1.0	NA	NA	NA	NA	0.0695677	0.00493442	2.4623	-5.89398	-26.8757	12.4104	9
Body_size	Island	3.0_4.0	0.0_1.0	0.686	1.44129	-0.55515	4.53795	0.0695677	0.00493442	2.4623	-5.89398	-26.8757	12.4104	9
Body_size	Island	3.0_5.0	0.0_1.0	NA	NA	NA	NA	0.0695677	0.00493442	2.4623	-5.89398	-26.8757	12.4104	9
Body_size	Island	3.0_6.0	0.0_1.0	NA	NA	NA	NA	0.0695677	0.00493442	2.4623	-5.89398	-26.8757	12.4104	9
Body_size	Island	4.0_5.0	0.0_1.0	NA	NA	NA	NA	0.0695677	0.00493442	2.4623	-5.89398	-26.8757	12.4104	9
Body_size	Island	4.0_6.0	0.0_1.0	NA	NA	NA	NA	0.0695677	0.00493442	2.4623	-5.89398	-26.8757	12.4104	9
Body_size	Island	5.0_6.0	0.0_1.0	NA	NA	NA	NA	0.0695677	0.00493442	2.4623	-5.89398	-26.8757	12.4104	9
Paleotemperature	Body_size	none	0.0_1.0	0.683	1.52498	0.108001	449.963	0.0890172	0.011706	2.14743	-5.68299	-21.1365	7.91229	2
Paleotemperature	Body_size	none	0.0_2.0	0.653	1.0675	0.0998664	798.129	0.0890172	0.011706	2.14743	-5.68299	-21.1365	7.91229	2
Paleotemperature	Body_size	none	0.0_3.0	0.839	1.00347	0.00318969	14.3032	0.0890172	0.011706	2.14743	-5.68299	-21.1365	7.91229	2
Paleotemperature	Body_size	none	0.0_4.0	0.858	1.23167	0.00185243	14.6696	0.0890172	0.011706	2.14743	-5.68299	-21.1365	7.91229	2
Paleotemperature	Body_size	none	0.0_5.0	0.717	1.08467	0.00331549	12.4764	0.0890172	0.011706	2.14743	-5.68299	-21.1365	7.91229	2
Paleotemperature	Body_size	none	0.0_6.0	0.679	1.04503	0.128777	6378.27	0.0890172	0.011706	2.14743	-5.68299	-21.1365	7.91229	2
Paleotemperature	Body_size	none	1.0_2.0	0.769	1.19523	0.00108438	15.1802	0.0890172	0.011706	2.14743	-5.68299	-21.1365	7.91229	2
Paleotemperature	Body_size	none	1.0_3.0	0.854	1.23608	0.00182845	17.233	0.0890172	0.011706	2.14743	-5.68299	-21.1365	7.91229	2
Paleotemperature	Body_size	none	1.0_4.0	0.881	1.50831	0.00138154	18.6915	0.0890172	0.011706	2.14743	-5.68299	-21.1365	7.91229	2
Paleotemperature	Body_size	none	1.0_5.0	0.727	1.21564	0.00131856	17.9793	0.0890172	0.011706	2.14743	-5.68299	-21.1365	7.91229	2
Paleotemperature	Body_size	none	1.0_6.0	0.677	1.07075	0.00350512	8.86161	0.0890172	0.011706	2.14743	-5.68299	-21.1365	7.91229	2
Paleotemperature	Body_size	none	2.0_3.0	0.859	1.62526	0.000788681	20.9707	0.0890172	0.011706	2.14743	-5.68299	-21.1365	7.91229	2
Paleotemperature	Body_size	none	2.0_4.0	0.856	1.8584	0.0127047	22.0213	0.0890172	0.011706	2.14743	-5.68299	-21.1365	7.91229	2
Paleotemperature	Body_size	none	2.0_5.0	0.758	1.32258	0.00396672	19.2669	0.0890172	0.011706	2.14743	-5.68299	-21.1365	7.91229	2
Paleotemperature	Body_size	none	2.0_6.0	0.649	1.40027	0.00713502	17.1482	0.0890172	0.011706	2.14743	-5.68299	-21.1365	7.91229	2
Paleotemperature	Body_size	none	3.0_4.0	0.778	1.43002	0.000589725	19.0915	0.0890172	0.011706	2.14743	-5.68299	-21.1365	7.91229	2
Paleotemperature	Body_size	none	3.0_5.0	0.66	1.01796	0.000540982	10.6752	0.0890172	0.011706	2.14743	-5.68299	-21.1365	7.91229	2
Paleotemperature	Body_size	none	3.0_6.0	0.667	1.07335	0.105148	1998.79	0.0890172	0.011706	2.14743	-5.68299	-21.1365	7.91229	2
Paleotemperature	Body_size	none	4.0_5.0	0.715	1.28879	0.134309	6148.43	0.0890172	0.011706	2.14743	-5.68299	-21.1365	7.91229	2
Paleotemperature	Body_size	none	4.0_6.0	0.784	1.4297	0.111065	5759.26	0.0890172	0.011706	2.14743	-5.68299	-21.1365	7.91229	2
Paleotemperature	Body_size	none	5.0_6.0	0.678	1.16069	0.0667793	652.61	0.0890172	0.011706	2.14743	-5.68299	-21.1365	7.91229	2
PVR1	Body_size	none	0.0_1.0	0.571	1.11782	0.106948	739.059	0.0857965	0.0157453	2.75615	-13.938	-39.9793	7.53709	3
PVR1	Body_size	none	0.0_2.0	0.584	1.10347	0.000708981	20.7856	0.0857965	0.0157453	2.75615	-13.938	-39.9793	7.53709	3
PVR1	Body_size	none	0.0_3.0	0.594	1.02673	0.00145744	14.0702	0.0857965	0.0157453	2.75615	-13.938	-39.9793	7.53709	3
PVR1	Body_size	none	0.0_4.0	0.551	1.18119	0.00388068	10.7971	0.0857965	0.0157453	2.75615	-13.938	-39.9793	7.53709	3
PVR1	Body_size	none	0.0_5.0	0.613	1.0998	0.08985	427.37	0.0857965	0.0157453	2.75615	-13.938	-39.9793	7.53709	3
PVR1	Body_size	none	0.0_6.0	0.563	1.01679	0.00162798	11.882	0.0857965	0.0157453	2.75615	-13.938	-39.9793	7.53709	3
PVR1	Body_size	none	1.0_2.0	0.587	1.10156	0.00184062	21.0666	0.0857965	0.0157453	2.75615	-13.938	-39.9793	7.53709	3
PVR1	Body_size	none	1.0_3.0	0.596	1.05786	0.00543145	15.7513	0.0857965	0.0157453	2.75615	-13.938	-39.9793	7.53709	3
PVR1	Body_size	none	1.0_4.0	0.57	1.15728	0.102217	1166.37	0.0857965	0.0157453	2.75615	-13.938	-39.9793	7.53709	3
PVR1	Body_size	none	1.0_5.0	0.612	1.17343	0.090282	2554.24	0.0857965	0.0157453	2.75615	-13.938	-39.9793	7.53709	3
PVR1	Body_size	none	1.0_6.0	0.569	1.03219	0.084836	548.085	0.0857965	0.0157453	2.75615	-13.938	-39.9793	7.53709	3
PVR1	Body_size	none	2.0_3.0	0.573	1.1119	0.00235257	12.2479	0.0857965	0.0157453	2.75615	-13.938	-39.9793	7.53709	3
PVR1	Body_size	none	2.0_4.0	0.591	1.16188	0.0923015	4078.84	0.0857965	0.0157453	2.75615	-13.938	-39.9793	7.53709	3
PVR1	Body_size	none	2.0_5.0	0.644	1.12168	0.0956113	736.911	0.0857965	0.0157453	2.75615	-13.938	-39.9793	7.53709	3
PVR1	Body_size	none	2.0_6.0	0.613	1.10945	0.119255	12903.2	0.0857965	0.0157453	2.75615	-13.938	-39.9793	7.53709	3
PVR1	Body_size	none	3.0_4.0	0.682	1.06464	0.00268545	12.0813	0.0857965	0.0157453	2.75615	-13.938	-39.9793	7.53709	3
PVR1	Body_size	none	3.0_5.0	0.687	1.0444	0.0996263	1193.81	0.0857965	0.0157453	2.75615	-13.938	-39.9793	7.53709	3
PVR1	Body_size	none	3.0_6.0	0.678	1.04366	0.0920447	487.297	0.0857965	0.0157453	2.75615	-13.938	-39.9793	7.53709	3
PVR1	Body_size	none	4.0_5.0	0.642	1.16134	0.0911549	997.315	0.0857965	0.0157453	2.75615	-13.938	-39.9793	7.53709	3
PVR1	Body_size	none	4.0_6.0	0.603	1.20752	0.101366	116311	0.0857965	0.0157453	2.75615	-13.938	-39.9793	7.53709	3
PVR1	Body_size	none	5.0_6.0	0.591	1.02729	0.00382748	12.4997	0.0857965	0.0157453	2.75615	-13.938	-39.9793	7.53709	3
PVR2	Body_size	none	0.0_1.0	0.635	1.41939	0.131421	338.401	0.0788967	0.0153748	2.08074	-10.9525	-40.24	13.1488	4
PVR2	Body_size	none	0.0_2.0	0.67	1.56008	0.135545	731.069	0.0788967	0.0153748	2.08074	-10.9525	-40.24	13.1488	4
PVR2	Body_size	none	0.0_3.0	0.737	1.63412	0.116542	1508.51	0.0788967	0.0153748	2.08074	-10.9525	-40.24	13.1488	4
PVR2	Body_size	none	0.0_4.0	0.83	1.69471	0.097535	3442.78	0.0788967	0.0153748	2.08074	-10.9525	-40.24	13.1488	4
PVR2	Body_size	none	0.0_5.0	0.785	1.72317	0.124208	1617.74	0.0788967	0.0153748	2.08074	-10.9525	-40.24	13.1488	4
PVR2	Body_size	none	0.0_6.0	0.715	1.75384	0.171825	1383.9	0.0788967	0.0153748	2.08074	-10.9525	-40.24	13.1488	4
PVR2	Body_size	none	1.0_2.0	0.672	1.56498	0.138588	416.612	0.0788967	0.0153748	2.08074	-10.9525	-40.24	13.1488	4
PVR2	Body_size	none	1.0_3.0	0.728	1.61796	0.146974	1210.7	0.0788967	0.0153748	2.08074	-10.9525	-40.24	13.1488	4
PVR2	Body_size	none	1.0_4.0	0.828	1.45268	0.0972524	605.243	0.0788967	0.0153748	2.08074	-10.9525	-40.24	13.1488	4
PVR2	Body_size	none	1.0_5.0	0.784	1.60297	0.151051	9326.66	0.0788967	0.0153748	2.08074	-10.9525	-40.24	13.1488	4
PVR2	Body_size	none	1.0_6.0	0.697	1.66532	0.154133	32881.4	0.0788967	0.0153748	2.08074	-10.9525	-40.24	13.1488	4
PVR2	Body_size	none	2.0_3.0	0.696	2.08836	0.118629	394974	0.0788967	0.0153748	2.08074	-10.9525	-40.24	13.1488	4
PVR2	Body_size	none	2.0_4.0	0.677	1.29214	0.00123592	15.0626	0.0788967	0.0153748	2.08074	-10.9525	-40.24	13.1488	4
PVR2	Body_size	none	2.0_5.0	0.591	1.71856	0.00129923	16.6755	0.0788967	0.0153748	2.08074	-10.9525	-40.24	13.1488	4
PVR2	Body_size	none	2.0_6.0	0.626	1.60157	0.168876	258.283	0.0788967	0.0153748	2.08074	-10.9525	-40.24	13.1488	4
PVR2	Body_size	none	3.0_4.0	0.676	1.30422	0.00167001	17.5768	0.0788967	0.0153748	2.08074	-10.9525	-40.24	13.1488	4
PVR2	Body_size	none	3.0_5.0	0.623	1.89955	0.000762593	20.0268	0.0788967	0.0153748	2.08074	-10.9525	-40.24	13.1488	4
PVR2	Body_size	none	3.0_6.0	0.517	1.39758	0.150593	8546.51	0.0788967	0.0153748	2.08074	-10.9525	-40.24	13.1488	4
PVR2	Body_size	none	4.0_5.0	0.655	2.23976	0.00626783	28.3001	0.0788967	0.0153748	2.08074	-10.9525	-40.24	13.1488	4
PVR2	Body_size	none	4.0_6.0	0.659	1.44887	0.00219914	15.5602	0.0788967	0.0153748	2.08074	-10.9525	-40.24	13.1488	4
PVR2	Body_size	none	5.0_6.0	0.67	1.66798	0.0042707	26.195	0.0788967	0.0153748	2.08074	-10.9525	-40.24	13.1488	4
Time	Body_size	none	0.0_1.0	0.78	2.22187	0.156061	678.211	0.0567512	0.00478414	1.39004	-7.39369	-27.2343	8.1998	5
Time	Body_size	none	0.0_2.0	0.813	1.96736	0.15287	4703.28	0.0567512	0.00478414	1.39004	-7.39369	-27.2343	8.1998	5
Time	Body_size	none	0.0_3.0	0.781	1.32286	0.150613	2146.27	0.0567512	0.00478414	1.39004	-7.39369	-27.2343	8.1998	5
Time	Body_size	none	0.0_4.0	0.648	1.23255	0.128774	732.814	0.0567512	0.00478414	1.39004	-7.39369	-27.2343	8.1998	5
Time	Body_size	none	0.0_5.0	0.658	1.15295	0.182882	3389.71	0.0567512	0.00478414	1.39004	-7.39369	-27.2343	8.1998	5
Time	Body_size	none	0.0_6.0	0.677	1.10103	0.256254	221.294	0.0567512	0.00478414	1.39004	-7.39369	-27.2343	8.1998	5
Time	Body_size	none	1.0_2.0	0.778	1.96158	0.117758	1583.8	0.0567512	0.00478414	1.39004	-7.39369	-27.2343	8.1998	5
Time	Body_size	none	1.0_3.0	0.71	1.27795	0.155958	1879.44	0.0567512	0.00478414	1.39004	-7.39369	-27.2343	8.1998	5
Time	Body_size	none	1.0_4.0	0.645	1.24271	0.000534231	11.6764	0.0567512	0.00478414	1.39004	-7.39369	-27.2343	8.1998	5
Time	Body_size	none	1.0_5.0	0.606	1.10866	0.200815	210.119	0.0567512	0.00478414	1.39004	-7.39369	-27.2343	8.1998	5
Time	Body_size	none	1.0_6.0	0.603	1.05799	0.209104	874.743	0.0567512	0.00478414	1.39004	-7.39369	-27.2343	8.1998	5
Time	Body_size	none	2.0_3.0	0.573	1.14257	0.141963	993.243	0.0567512	0.00478414	1.39004	-7.39369	-27.2343	8.1998	5
Time	Body_size	none	2.0_4.0	0.705	1.69794	0.00759062	19.1027	0.0567512	0.00478414	1.39004	-7.39369	-27.2343	8.1998	5
Time	Body_size	none	2.0_5.0	0.652	1.04487	0.00151721	7.64103	0.0567512	0.00478414	1.39004	-7.39369	-27.2343	8.1998	5
Time	Body_size	none	2.0_6.0	0.632	1.02563	0.000661679	5.16495	0.0567512	0.00478414	1.39004	-7.39369	-27.2343	8.1998	5
Time	Body_size	none	3.0_4.0	0.688	1.45735	0.0011797	19.129	0.0567512	0.00478414	1.39004	-7.39369	-27.2343	8.1998	5
Time	Body_size	none	3.0_5.0	0.651	1.08678	0.00856402	9.41565	0.0567512	0.00478414	1.39004	-7.39369	-27.2343	8.1998	5
Time	Body_size	none	3.0_6.0	0.627	1.04791	0.00299301	6.59732	0.0567512	0.00478414	1.39004	-7.39369	-27.2343	8.1998	5
Time	Body_size	none	4.0_5.0	0.58	1.08889	0.198638	103.431	0.0567512	0.00478414	1.39004	-7.39369	-27.2343	8.1998	5
Time	Body_size	none	4.0_6.0	0.553	1.08741	0.144539	441.412	0.0567512	0.00478414	1.39004	-7.39369	-27.2343	8.1998	5
Time	Body_size	none	5.0_6.0	0.554	1.05193	0.000676598	4.26718	0.0567512	0.00478414	1.39004	-7.39369	-27.2343	8.1998	5
Island	Paleotemperature	none	none	0.74	1.68674	0.381243	130.839	0.0545865	0.00400397	1.54197	-4.72316	-18.7662	6.22836	11
Island	PVR1	none	none	0.588	1.07636	0.533869	35.8954	0.0524521	0.00595872	1.66348	-4.57615	-25.3574	13.633	14
Island	PVR2	none	none	0.56	1.00972	0.724371	1.64584	0.0443862	0.00407498	1.76516	-3.73121	-23.4048	13.9251	15
Island	Time	none	none	0.713	1.16831	0.587055	8.53601	0.0373219	0.00153657	1.35871	-5.69784	-21.7416	6.30627	12
Paleotemperature	PVR1	none	none	0.75	1.29049	0.505432	85.7819	0.0747454	0.0144849	1.77972	-7.31606	-23.4747	6.25047	8
Paleotemperature	PVR2	none	none	0.592	2.83628	1.01812	42.9165	0.0686512	0.0116412	1.51314	-4.2317	-19.6884	9.23189	13
Paleotemperature	Time	none	none	0.699	1.67824	0.767228	20.1531	0.0551838	0.00504823	1.77587	-5.9473	-22.1356	6.67773	10
PVR1	PVR2	none	none	0.604	3.08782	1.38263	30.6225	0.10263	0.0181371	1.58371	-15.2382	-53.5055	13.5067	1
PVR1	Time	none	none	0.802	1.4864	0.691943	17.1759	0.056288	0.00565682	1.1662	-7.93357	-32.2372	10.6028	7
PVR2	Time	none	none	0.791	3.33724	1.48008	26.771	0.0563001	0.00513094	1.72876	-10.0953	-35.8451	8.7162	6

## Sheet: Extinction_Replicate04
Predictor1	Predictor2	Predictor1_State	Predictor2_State	Marginal_Probability	Magnitude_Effect	Magnitude_Effect_Lwr	Magnitude_Effect_Upr	SHAP	SHAP_lwr	SHAP_upr	Delta_likelihood	Delta_likelihood_lwr	Delta_likelihood_upr	Rank
Body_size	none	0_1	none	0.515	1.01717	0.476445	1.53601	0.145523	0.0761852	0.237964	-51.8576	-100.627	-11.2841	4
Body_size	none	0_2	none	0.545	1.12458	0.0473989	2.15747	0.145523	0.0761852	0.237964	-51.8576	-100.627	-11.2841	4
Body_size	none	0_3	none	0.695	1.70349	0.0316822	3.8233	0.145523	0.0761852	0.237964	-51.8576	-100.627	-11.2841	4
Body_size	none	0_4	none	0.816	2.24479	0.0111593	4.90834	0.145523	0.0761852	0.237964	-51.8576	-100.627	-11.2841	4
Body_size	none	0_5	none	0.834	3.31278	0.0227471	8.69666	0.145523	0.0761852	0.237964	-51.8576	-100.627	-11.2841	4
Body_size	none	0_6	none	0.856	4.87594	0.0400756	15.1311	0.145523	0.0761852	0.237964	-51.8576	-100.627	-11.2841	4
Body_size	none	1_2	none	0.558	1.05053	0.436546	1.7237	0.145523	0.0761852	0.237964	-51.8576	-100.627	-11.2841	4
Body_size	none	1_3	none	0.737	1.59628	0.0810798	3.19219	0.145523	0.0761852	0.237964	-51.8576	-100.627	-11.2841	4
Body_size	none	1_4	none	0.845	2.11496	0.117394	4.24294	0.145523	0.0761852	0.237964	-51.8576	-100.627	-11.2841	4
Body_size	none	1_5	none	0.873	3.12153	0.0582287	8.16779	0.145523	0.0761852	0.237964	-51.8576	-100.627	-11.2841	4
Body_size	none	1_6	none	0.875	4.52472	0.108254	13.2978	0.145523	0.0761852	0.237964	-51.8576	-100.627	-11.2841	4
Body_size	none	2_3	none	0.806	1.44878	0.414696	2.63253	0.145523	0.0761852	0.237964	-51.8576	-100.627	-11.2841	4
Body_size	none	2_4	none	0.905	1.97868	0.131205	3.68034	0.145523	0.0761852	0.237964	-51.8576	-100.627	-11.2841	4
Body_size	none	2_5	none	0.91	2.94788	0.120937	7.19878	0.145523	0.0761852	0.237964	-51.8576	-100.627	-11.2841	4
Body_size	none	2_6	none	0.905	4.19955	0.107046	10.6933	0.145523	0.0761852	0.237964	-51.8576	-100.627	-11.2841	4
Body_size	none	3_4	none	0.831	1.43604	0.424001	2.43332	0.145523	0.0761852	0.237964	-51.8576	-100.627	-11.2841	4
Body_size	none	3_5	none	0.817	2.21708	0.141282	5.10512	0.145523	0.0761852	0.237964	-51.8576	-100.627	-11.2841	4
Body_size	none	3_6	none	0.844	3.18035	0.22888	8.21479	0.145523	0.0761852	0.237964	-51.8576	-100.627	-11.2841	4
Body_size	none	4_5	none	0.679	1.49919	0.343154	3.1636	0.145523	0.0761852	0.237964	-51.8576	-100.627	-11.2841	4
Body_size	none	4_6	none	0.719	2.18095	0.229041	6.13584	0.145523	0.0761852	0.237964	-51.8576	-100.627	-11.2841	4
Body_size	none	5_6	none	0.65	1.43214	0.151848	3.10249	0.145523	0.0761852	0.237964	-51.8576	-100.627	-11.2841	4
Island	none	0_1	none	0.676	1.47156	0.147585	3.98833	0.063614	0.0160431	0.119207	-24.1585	-63.6775	2.36099	7
Paleotemperature	none	none	none	0.747	1.41875	0.323695	2.58187	0.106242	0.0508084	0.177531	-18.5735	-44.8672	2.08043	6
Humans	none	None_Early	none	1	3.58923	1.94863	9.38242	0.477313	0.196467	0.721706	-60.2883	-110.162	-18.5799	1
Humans	none	None_Modern	none	1	8.08262	3.83575	65.3543	0.477313	0.196467	0.721706	-60.2883	-110.162	-18.5799	1
Humans	none	Early_Modern	none	0.994	2.29917	1.38879	4.80612	0.477313	0.196467	0.721706	-60.2883	-110.162	-18.5799	1
PVR1	none	none	none	0.983	4.44659	0.820507	12.8653	0.171523	0.0757034	0.279255	-70.9354	-151.106	-9.54564	2
PVR2	none	none	none	0.88	4.29214	0.0528367	12.336	0.148414	0.0428677	0.260792	-68.0363	-159.708	-4.64993	3
Time	none	none	none	0.992	5.42987	0.457692	14.4798	0.115951	0.0228518	0.240155	-42.507	-90.2581	-4.98244	5
Body_size	Island	0.0_1.0	0.0_1.0	0.601	1.35866	0.281101	-0.431213	0.173944	0.0151364	6.26606	-5.70051	-30.6114	17.7185	12
Body_size	Island	0.0_2.0	0.0_1.0	0.501	-0.0372198	0.154148	-0.208365	0.173944	0.0151364	6.26606	-5.70051	-30.6114	17.7185	12
Body_size	Island	0.0_3.0	0.0_1.0	0.516	3.05708	-17.9156	13.2254	0.173944	0.0151364	6.26606	-5.70051	-30.6114	17.7185	12
Body_size	Island	0.0_4.0	0.0_1.0	0.543	1.15108	-10.9447	18.9379	0.173944	0.0151364	6.26606	-5.70051	-30.6114	17.7185	12
Body_size	Island	0.0_5.0	0.0_1.0	NA	NA	NA	NA	0.173944	0.0151364	6.26606	-5.70051	-30.6114	17.7185	12
Body_size	Island	0.0_6.0	0.0_1.0	NA	NA	NA	NA	0.173944	0.0151364	6.26606	-5.70051	-30.6114	17.7185	12
Body_size	Island	1.0_2.0	0.0_1.0	0.555	-0.0411566	0.168856	-0.359208	0.173944	0.0151364	6.26606	-5.70051	-30.6114	17.7185	12
Body_size	Island	1.0_3.0	0.0_1.0	0.567	3.65816	-11.799	13.0655	0.173944	0.0151364	6.26606	-5.70051	-30.6114	17.7185	12
Body_size	Island	1.0_4.0	0.0_1.0	0.578	1.18456	-12.8944	15.0755	0.173944	0.0151364	6.26606	-5.70051	-30.6114	17.7185	12
Body_size	Island	1.0_5.0	0.0_1.0	NA	NA	NA	NA	0.173944	0.0151364	6.26606	-5.70051	-30.6114	17.7185	12
Body_size	Island	1.0_6.0	0.0_1.0	NA	NA	NA	NA	0.173944	0.0151364	6.26606	-5.70051	-30.6114	17.7185	12
Body_size	Island	2.0_3.0	0.0_1.0	0.555	2.80258	-5.90001	10.2389	0.173944	0.0151364	6.26606	-5.70051	-30.6114	17.7185	12
Body_size	Island	2.0_4.0	0.0_1.0	0.538	1.45799	-12.248	14.4573	0.173944	0.0151364	6.26606	-5.70051	-30.6114	17.7185	12
Body_size	Island	2.0_5.0	0.0_1.0	NA	NA	NA	NA	0.173944	0.0151364	6.26606	-5.70051	-30.6114	17.7185	12
Body_size	Island	2.0_6.0	0.0_1.0	NA	NA	NA	NA	0.173944	0.0151364	6.26606	-5.70051	-30.6114	17.7185	12
Body_size	Island	3.0_4.0	0.0_1.0	0.501	1.3559	0.12986	-0.184532	0.173944	0.0151364	6.26606	-5.70051	-30.6114	17.7185	12
Body_size	Island	3.0_5.0	0.0_1.0	NA	NA	NA	NA	0.173944	0.0151364	6.26606	-5.70051	-30.6114	17.7185	12
Body_size	Island	3.0_6.0	0.0_1.0	NA	NA	NA	NA	0.173944	0.0151364	6.26606	-5.70051	-30.6114	17.7185	12
Body_size	Island	4.0_5.0	0.0_1.0	NA	NA	NA	NA	0.173944	0.0151364	6.26606	-5.70051	-30.6114	17.7185	12
Body_size	Island	4.0_6.0	0.0_1.0	NA	NA	NA	NA	0.173944	0.0151364	6.26606	-5.70051	-30.6114	17.7185	12
Body_size	Island	5.0_6.0	0.0_1.0	NA	NA	NA	NA	0.173944	0.0151364	6.26606	-5.70051	-30.6114	17.7185	12
Paleotemperature	Body_size	none	0.0_1.0	0.623	1.45972	0.125298	1818.72	0.210377	0.0433898	5.00455	-10.3282	-33.7247	9.25542	8
Paleotemperature	Body_size	none	0.0_2.0	0.606	1.30977	0.118879	323.974	0.210377	0.0433898	5.00455	-10.3282	-33.7247	9.25542	8
Paleotemperature	Body_size	none	0.0_3.0	0.618	1.20504	0.00172983	10.3906	0.210377	0.0433898	5.00455	-10.3282	-33.7247	9.25542	8
Paleotemperature	Body_size	none	0.0_4.0	0.631	1.41661	0.00445146	12.64	0.210377	0.0433898	5.00455	-10.3282	-33.7247	9.25542	8
Paleotemperature	Body_size	none	0.0_5.0	0.657	1.61016	2.4644e-05	20.3898	0.210377	0.0433898	5.00455	-10.3282	-33.7247	9.25542	8
Paleotemperature	Body_size	none	0.0_6.0	0.638	1.50148	0.011846	18.2436	0.210377	0.0433898	5.00455	-10.3282	-33.7247	9.25542	8
Paleotemperature	Body_size	none	1.0_2.0	0.634	1.17838	0.00150968	14.9791	0.210377	0.0433898	5.00455	-10.3282	-33.7247	9.25542	8
Paleotemperature	Body_size	none	1.0_3.0	0.666	1.3385	4.78634e-05	15.5475	0.210377	0.0433898	5.00455	-10.3282	-33.7247	9.25542	8
Paleotemperature	Body_size	none	1.0_4.0	0.679	1.68311	0.0224077	16.1273	0.210377	0.0433898	5.00455	-10.3282	-33.7247	9.25542	8
Paleotemperature	Body_size	none	1.0_5.0	0.688	1.93995	0.015701	28.0317	0.210377	0.0433898	5.00455	-10.3282	-33.7247	9.25542	8
Paleotemperature	Body_size	none	1.0_6.0	0.667	1.70739	0.000590513	22.387	0.210377	0.0433898	5.00455	-10.3282	-33.7247	9.25542	8
Paleotemperature	Body_size	none	2.0_3.0	0.671	1.41127	0.0036298	17.9841	0.210377	0.0433898	5.00455	-10.3282	-33.7247	9.25542	8
Paleotemperature	Body_size	none	2.0_4.0	0.663	1.43755	0.00175518	14.8306	0.210377	0.0433898	5.00455	-10.3282	-33.7247	9.25542	8
Paleotemperature	Body_size	none	2.0_5.0	0.624	1.39696	0.000743729	14.0653	0.210377	0.0433898	5.00455	-10.3282	-33.7247	9.25542	8
Paleotemperature	Body_size	none	2.0_6.0	0.654	1.34185	0.0202613	13.0005	0.210377	0.0433898	5.00455	-10.3282	-33.7247	9.25542	8
Paleotemperature	Body_size	none	3.0_4.0	0.661	1.57965	0.00192215	24.3532	0.210377	0.0433898	5.00455	-10.3282	-33.7247	9.25542	8
Paleotemperature	Body_size	none	3.0_5.0	0.656	1.47637	0.000453226	13.6363	0.210377	0.0433898	5.00455	-10.3282	-33.7247	9.25542	8
Paleotemperature	Body_size	none	3.0_6.0	0.661	1.40309	0.000810688	12.8995	0.210377	0.0433898	5.00455	-10.3282	-33.7247	9.25542	8
Paleotemperature	Body_size	none	4.0_5.0	0.636	1.3113	0.00107708	16.2448	0.210377	0.0433898	5.00455	-10.3282	-33.7247	9.25542	8
Paleotemperature	Body_size	none	4.0_6.0	0.634	1.35522	0.00811955	14.5091	0.210377	0.0433898	5.00455	-10.3282	-33.7247	9.25542	8
Paleotemperature	Body_size	none	5.0_6.0	0.632	1.31777	0.0549664	685.549	0.210377	0.0433898	5.00455	-10.3282	-33.7247	9.25542	8
Body_size	Humans	0.0_1.0	None_Early	0.744	1.54253	0.697714	5.47593	0.209619	0.0474744	6.39264	-8.24832	-30.9143	11.2297	8
Body_size	Humans	0.0_1.0	None_Modern	NA	NA	NA	NA	0.209619	0.0474744	6.39264	-8.24832	-30.9143	11.2297	8
Body_size	Humans	0.0_1.0	Early_Modern	NA	NA	NA	NA	0.209619	0.0474744	6.39264	-8.24832	-30.9143	11.2297	8
Body_size	Humans	0.0_2.0	None_Early	0.688	1.72161	0.438217	13.4707	0.209619	0.0474744	6.39264	-8.24832	-30.9143	11.2297	8
Body_size	Humans	0.0_2.0	None_Modern	NA	NA	NA	NA	0.209619	0.0474744	6.39264	-8.24832	-30.9143	11.2297	8
Body_size	Humans	0.0_2.0	Early_Modern	NA	NA	NA	NA	0.209619	0.0474744	6.39264	-8.24832	-30.9143	11.2297	8
Body_size	Humans	0.0_3.0	None_Early	0.615	1.16578	0.285345	-9.39584	0.209619	0.0474744	6.39264	-8.24832	-30.9143	11.2297	8
Body_size	Humans	0.0_3.0	None_Modern	NA	NA	NA	NA	0.209619	0.0474744	6.39264	-8.24832	-30.9143	11.2297	8
Body_size	Humans	0.0_3.0	Early_Modern	NA	NA	NA	NA	0.209619	0.0474744	6.39264	-8.24832	-30.9143	11.2297	8
Body_size	Humans	0.0_4.0	None_Early	0.566	1.36828	-0.112031	3.87193	0.209619	0.0474744	6.39264	-8.24832	-30.9143	11.2297	8
Body_size	Humans	0.0_4.0	None_Modern	NA	NA	NA	NA	0.209619	0.0474744	6.39264	-8.24832	-30.9143	11.2297	8
Body_size	Humans	0.0_4.0	Early_Modern	NA	NA	NA	NA	0.209619	0.0474744	6.39264	-8.24832	-30.9143	11.2297	8
Body_size	Humans	0.0_5.0	None_Early	0.527	1.72695	-0.396786	4.6177	0.209619	0.0474744	6.39264	-8.24832	-30.9143	11.2297	8
Body_size	Humans	0.0_5.0	None_Modern	NA	NA	NA	NA	0.209619	0.0474744	6.39264	-8.24832	-30.9143	11.2297	8
Body_size	Humans	0.0_5.0	Early_Modern	NA	NA	NA	NA	0.209619	0.0474744	6.39264	-8.24832	-30.9143	11.2297	8
Body_size	Humans	0.0_6.0	None_Early	0.573	1.37703	-0.709631	6.52375	0.209619	0.0474744	6.39264	-8.24832	-30.9143	11.2297	8
Body_size	Humans	0.0_6.0	None_Modern	NA	NA	NA	NA	0.209619	0.0474744	6.39264	-8.24832	-30.9143	11.2297	8
Body_size	Humans	0.0_6.0	Early_Modern	NA	NA	NA	NA	0.209619	0.0474744	6.39264	-8.24832	-30.9143	11.2297	8
Body_size	Humans	1.0_2.0	None_Early	0.616	1.33603	0.557743	4.4256	0.209619	0.0474744	6.39264	-8.24832	-30.9143	11.2297	8
Body_size	Humans	1.0_2.0	None_Modern	NA	NA	NA	NA	0.209619	0.0474744	6.39264	-8.24832	-30.9143	11.2297	8
Body_size	Humans	1.0_2.0	Early_Modern	NA	NA	NA	NA	0.209619	0.0474744	6.39264	-8.24832	-30.9143	11.2297	8
Body_size	Humans	1.0_3.0	None_Early	0.531	1.08435	0.303813	-22.3533	0.209619	0.0474744	6.39264	-8.24832	-30.9143	11.2297	8
Body_size	Humans	1.0_3.0	None_Modern	NA	NA	NA	NA	0.209619	0.0474744	6.39264	-8.24832	-30.9143	11.2297	8
Body_size	Humans	1.0_3.0	Early_Modern	NA	NA	NA	NA	0.209619	0.0474744	6.39264	-8.24832	-30.9143	11.2297	8
Body_size	Humans	1.0_4.0	None_Early	0.514	1.50081	-0.108896	3.91803	0.209619	0.0474744	6.39264	-8.24832	-30.9143	11.2297	8
Body_size	Humans	1.0_4.0	None_Modern	0.677	1.07176	0.500542	-154.416	0.209619	0.0474744	6.39264	-8.24832	-30.9143	11.2297	8
Body_size	Humans	1.0_4.0	Early_Modern	0.738	1.2016	0.426613	-6.41218	0.209619	0.0474744	6.39264	-8.24832	-30.9143	11.2297	8
Body_size	Humans	1.0_5.0	None_Early	0.583	1.81762	-0.0670622	4.65174	0.209619	0.0474744	6.39264	-8.24832	-30.9143	11.2297	8
Body_size	Humans	1.0_5.0	None_Modern	0.665	1.02129	0.468182	-98.3889	0.209619	0.0474744	6.39264	-8.24832	-30.9143	11.2297	8
Body_size	Humans	1.0_5.0	Early_Modern	0.762	1.35967	0.440579	-5.5236	0.209619	0.0474744	6.39264	-8.24832	-30.9143	11.2297	8
Body_size	Humans	1.0_6.0	None_Early	0.67	1.58814	-0.9499	6.77997	0.209619	0.0474744	6.39264	-8.24832	-30.9143	11.2297	8
Body_size	Humans	1.0_6.0	None_Modern	0.562	25.8321	-0.0222565	2.80654	0.209619	0.0474744	6.39264	-8.24832	-30.9143	11.2297	8
Body_size	Humans	1.0_6.0	Early_Modern	0.684	1.0033	-0.333113	3.04604	0.209619	0.0474744	6.39264	-8.24832	-30.9143	11.2297	8
Body_size	Humans	2.0_3.0	None_Early	0.553	1.12668	0.413905	14.2645	0.209619	0.0474744	6.39264	-8.24832	-30.9143	11.2297	8
Body_size	Humans	2.0_3.0	None_Modern	NA	NA	NA	NA	0.209619	0.0474744	6.39264	-8.24832	-30.9143	11.2297	8
Body_size	Humans	2.0_3.0	Early_Modern	NA	NA	NA	NA	0.209619	0.0474744	6.39264	-8.24832	-30.9143	11.2297	8
Body_size	Humans	2.0_4.0	None_Early	0.586	1.50001	0.106245	3.55582	0.209619	0.0474744	6.39264	-8.24832	-30.9143	11.2297	8
Body_size	Humans	2.0_4.0	None_Modern	NA	NA	NA	NA	0.209619	0.0474744	6.39264	-8.24832	-30.9143	11.2297	8
Body_size	Humans	2.0_4.0	Early_Modern	NA	NA	NA	NA	0.209619	0.0474744	6.39264	-8.24832	-30.9143	11.2297	8
Body_size	Humans	2.0_5.0	None_Early	0.641	1.74851	-0.176102	4.37645	0.209619	0.0474744	6.39264	-8.24832	-30.9143	11.2297	8
Body_size	Humans	2.0_5.0	None_Modern	NA	NA	NA	NA	0.209619	0.0474744	6.39264	-8.24832	-30.9143	11.2297	8
Body_size	Humans	2.0_5.0	Early_Modern	NA	NA	NA	NA	0.209619	0.0474744	6.39264	-8.24832	-30.9143	11.2297	8
Body_size	Humans	2.0_6.0	None_Early	0.729	1.92244	-0.466113	7.24643	0.209619	0.0474744	6.39264	-8.24832	-30.9143	11.2297	8
Body_size	Humans	2.0_6.0	None_Modern	NA	NA	NA	NA	0.209619	0.0474744	6.39264	-8.24832	-30.9143	11.2297	8
Body_size	Humans	2.0_6.0	Early_Modern	NA	NA	NA	NA	0.209619	0.0474744	6.39264	-8.24832	-30.9143	11.2297	8
Body_size	Humans	3.0_4.0	None_Early	0.584	1.24959	0.223507	2.42216	0.209619	0.0474744	6.39264	-8.24832	-30.9143	11.2297	8
Body_size	Humans	3.0_4.0	None_Modern	NA	NA	NA	NA	0.209619	0.0474744	6.39264	-8.24832	-30.9143	11.2297	8
Body_size	Humans	3.0_4.0	Early_Modern	NA	NA	NA	NA	0.209619	0.0474744	6.39264	-8.24832	-30.9143	11.2297	8
Body_size	Humans	3.0_5.0	None_Early	0.634	1.50703	-0.0135791	3.88139	0.209619	0.0474744	6.39264	-8.24832	-30.9143	11.2297	8
Body_size	Humans	3.0_5.0	None_Modern	NA	NA	NA	NA	0.209619	0.0474744	6.39264	-8.24832	-30.9143	11.2297	8
Body_size	Humans	3.0_5.0	Early_Modern	NA	NA	NA	NA	0.209619	0.0474744	6.39264	-8.24832	-30.9143	11.2297	8
Body_size	Humans	3.0_6.0	None_Early	0.726	2.06906	-0.0360614	6.4671	0.209619	0.0474744	6.39264	-8.24832	-30.9143	11.2297	8
Body_size	Humans	3.0_6.0	None_Modern	NA	NA	NA	NA	0.209619	0.0474744	6.39264	-8.24832	-30.9143	11.2297	8
Body_size	Humans	3.0_6.0	Early_Modern	NA	NA	NA	NA	0.209619	0.0474744	6.39264	-8.24832	-30.9143	11.2297	8
Body_size	Humans	4.0_5.0	None_Early	0.611	1.30881	0.342647	2.54466	0.209619	0.0474744	6.39264	-8.24832	-30.9143	11.2297	8
Body_size	Humans	4.0_5.0	None_Modern	0.515	1.04457	0.471886	1.79292	0.209619	0.0474744	6.39264	-8.24832	-30.9143	11.2297	8
Body_size	Humans	4.0_5.0	Early_Modern	0.622	1.01256	0.521743	7.01007	0.209619	0.0474744	6.39264	-8.24832	-30.9143	11.2297	8
Body_size	Humans	4.0_6.0	None_Early	0.699	1.86859	0.119585	4.61827	0.209619	0.0474744	6.39264	-8.24832	-30.9143	11.2297	8
Body_size	Humans	4.0_6.0	None_Modern	0.614	4.38985	0.110404	2.95728	0.209619	0.0474744	6.39264	-8.24832	-30.9143	11.2297	8
Body_size	Humans	4.0_6.0	Early_Modern	0.537	1.48038	0.0722383	3.60986	0.209619	0.0474744	6.39264	-8.24832	-30.9143	11.2297	8
Body_size	Humans	5.0_6.0	None_Early	0.685	1.50696	0.389938	3.14889	0.209619	0.0474744	6.39264	-8.24832	-30.9143	11.2297	8
Body_size	Humans	5.0_6.0	None_Modern	0.706	3.31995	0.529696	2.31895	0.209619	0.0474744	6.39264	-8.24832	-30.9143	11.2297	8
Body_size	Humans	5.0_6.0	Early_Modern	0.652	1.39685	0.169163	2.69799	0.209619	0.0474744	6.39264	-8.24832	-30.9143	11.2297	8
PVR1	Body_size	none	0.0_1.0	0.584	1.11676	0.000312044	16.83	0.21145	0.0330488	5.24059	-29.7222	-78.8454	12.3789	3
PVR1	Body_size	none	0.0_2.0	0.524	1.34335	0.00107487	21.8441	0.21145	0.0330488	5.24059	-29.7222	-78.8454	12.3789	3
PVR1	Body_size	none	0.0_3.0	0.609	1.79879	0.00207209	37.4932	0.21145	0.0330488	5.24059	-29.7222	-78.8454	12.3789	3
PVR1	Body_size	none	0.0_4.0	0.779	2.43181	0.00168267	35.3571	0.21145	0.0330488	5.24059	-29.7222	-78.8454	12.3789	3
PVR1	Body_size	none	0.0_5.0	0.832	2.50209	0.00198799	34.5233	0.21145	0.0330488	5.24059	-29.7222	-78.8454	12.3789	3
PVR1	Body_size	none	0.0_6.0	0.821	2.3475	0.00439769	45.6307	0.21145	0.0330488	5.24059	-29.7222	-78.8454	12.3789	3
PVR1	Body_size	none	1.0_2.0	0.515	1.63067	0.000521717	34.3955	0.21145	0.0330488	5.24059	-29.7222	-78.8454	12.3789	3
PVR1	Body_size	none	1.0_3.0	0.657	1.96211	0.00151564	46.0064	0.21145	0.0330488	5.24059	-29.7222	-78.8454	12.3789	3
PVR1	Body_size	none	1.0_4.0	0.813	2.83699	2.97159e-05	39.4317	0.21145	0.0330488	5.24059	-29.7222	-78.8454	12.3789	3
PVR1	Body_size	none	1.0_5.0	0.852	2.71211	0.0233672	37.6422	0.21145	0.0330488	5.24059	-29.7222	-78.8454	12.3789	3
PVR1	Body_size	none	1.0_6.0	0.845	2.68758	0.00970175	40.5629	0.21145	0.0330488	5.24059	-29.7222	-78.8454	12.3789	3
PVR1	Body_size	none	2.0_3.0	0.734	2.428	0.00179156	52.0974	0.21145	0.0330488	5.24059	-29.7222	-78.8454	12.3789	3
PVR1	Body_size	none	2.0_4.0	0.873	3.13019	0.0181449	43.0548	0.21145	0.0330488	5.24059	-29.7222	-78.8454	12.3789	3
PVR1	Body_size	none	2.0_5.0	0.895	2.99179	0.00388142	41.1439	0.21145	0.0330488	5.24059	-29.7222	-78.8454	12.3789	3
PVR1	Body_size	none	2.0_6.0	0.892	2.81848	0.0073027	40.606	0.21145	0.0330488	5.24059	-29.7222	-78.8454	12.3789	3
PVR1	Body_size	none	3.0_4.0	0.845	2.38797	0.0006929	42.5648	0.21145	0.0330488	5.24059	-29.7222	-78.8454	12.3789	3
PVR1	Body_size	none	3.0_5.0	0.851	2.05591	0.010571	31.1966	0.21145	0.0330488	5.24059	-29.7222	-78.8454	12.3789	3
PVR1	Body_size	none	3.0_6.0	0.805	2.07943	0.00324423	29.5092	0.21145	0.0330488	5.24059	-29.7222	-78.8454	12.3789	3
PVR1	Body_size	none	4.0_5.0	0.668	1.48039	0.000858765	21.6302	0.21145	0.0330488	5.24059	-29.7222	-78.8454	12.3789	3
PVR1	Body_size	none	4.0_6.0	0.685	1.56216	0.00139152	20.6229	0.21145	0.0330488	5.24059	-29.7222	-78.8454	12.3789	3
PVR1	Body_size	none	5.0_6.0	0.707	2.05684	0.000601315	47.8921	0.21145	0.0330488	5.24059	-29.7222	-78.8454	12.3789	3
PVR2	Body_size	none	0.0_1.0	0.517	1.32577	0.00905809	19.4135	0.180055	0.0369442	5.67872	-20.8248	-74.1664	21.8595	5
PVR2	Body_size	none	0.0_2.0	0.504	1.32074	0.00669413	18.5731	0.180055	0.0369442	5.67872	-20.8248	-74.1664	21.8595	5
PVR2	Body_size	none	0.0_3.0	0.529	1.3627	0.000639865	14.726	0.180055	0.0369442	5.67872	-20.8248	-74.1664	21.8595	5
PVR2	Body_size	none	0.0_4.0	0.51	1.09301	0.237887	1827.31	0.180055	0.0369442	5.67872	-20.8248	-74.1664	21.8595	5
PVR2	Body_size	none	0.0_5.0	0.537	1.17659	0.146054	245.618	0.180055	0.0369442	5.67872	-20.8248	-74.1664	21.8595	5
PVR2	Body_size	none	0.0_6.0	0.513	1.18404	0.00132428	7.21477	0.180055	0.0369442	5.67872	-20.8248	-74.1664	21.8595	5
PVR2	Body_size	none	1.0_2.0	0.503	1.44039	0.00104552	17.3608	0.180055	0.0369442	5.67872	-20.8248	-74.1664	21.8595	5
PVR2	Body_size	none	1.0_3.0	0.514	1.31467	0.00415868	12.9395	0.180055	0.0369442	5.67872	-20.8248	-74.1664	21.8595	5
PVR2	Body_size	none	1.0_4.0	0.53	1.14249	0.139737	413.674	0.180055	0.0369442	5.67872	-20.8248	-74.1664	21.8595	5
PVR2	Body_size	none	1.0_5.0	0.535	1.17812	0.100978	1835.17	0.180055	0.0369442	5.67872	-20.8248	-74.1664	21.8595	5
PVR2	Body_size	none	1.0_6.0	0.529	1.13462	0.168249	572.676	0.180055	0.0369442	5.67872	-20.8248	-74.1664	21.8595	5
PVR2	Body_size	none	2.0_3.0	0.64	2.54148	0.00445143	33.4167	0.180055	0.0369442	5.67872	-20.8248	-74.1664	21.8595	5
PVR2	Body_size	none	2.0_4.0	0.742	2.93385	0.00307758	35.0023	0.180055	0.0369442	5.67872	-20.8248	-74.1664	21.8595	5
PVR2	Body_size	none	2.0_5.0	0.672	2.44231	0.000420843	27.8502	0.180055	0.0369442	5.67872	-20.8248	-74.1664	21.8595	5
PVR2	Body_size	none	2.0_6.0	0.524	1.09782	0.181225	756.476	0.180055	0.0369442	5.67872	-20.8248	-74.1664	21.8595	5
PVR2	Body_size	none	3.0_4.0	0.716	2.52733	0.00118477	33.6945	0.180055	0.0369442	5.67872	-20.8248	-74.1664	21.8595	5
PVR2	Body_size	none	3.0_5.0	0.625	2.30289	8.41887e-05	30.4946	0.180055	0.0369442	5.67872	-20.8248	-74.1664	21.8595	5
PVR2	Body_size	none	3.0_6.0	0.519	1.19765	0.173385	372.417	0.180055	0.0369442	5.67872	-20.8248	-74.1664	21.8595	5
PVR2	Body_size	none	4.0_5.0	0.566	1.184	0.0863035	12509.6	0.180055	0.0369442	5.67872	-20.8248	-74.1664	21.8595	5
PVR2	Body_size	none	4.0_6.0	0.557	1.28103	0.0139781	12.5335	0.180055	0.0369442	5.67872	-20.8248	-74.1664	21.8595	5
PVR2	Body_size	none	5.0_6.0	0.569	1.44554	0.00646164	19.5437	0.180055	0.0369442	5.67872	-20.8248	-74.1664	21.8595	5
Time	Body_size	none	0.0_1.0	0.537	1.29276	0.00190143	20.641	0.145368	0.0277176	5.6355	-16.2339	-45.1777	7.23674	7
Time	Body_size	none	0.0_2.0	0.525	1.35129	7.30379e-05	13.9844	0.145368	0.0277176	5.6355	-16.2339	-45.1777	7.23674	7
Time	Body_size	none	0.0_3.0	0.639	1.14746	0.286979	1683.73	0.145368	0.0277176	5.6355	-16.2339	-45.1777	7.23674	7
Time	Body_size	none	0.0_4.0	0.677	1.13791	0.172812	284.843	0.145368	0.0277176	5.6355	-16.2339	-45.1777	7.23674	7
Time	Body_size	none	0.0_5.0	0.638	1.08777	0.28186	1162.79	0.145368	0.0277176	5.6355	-16.2339	-45.1777	7.23674	7
Time	Body_size	none	0.0_6.0	0.524	1.20762	0.00386252	6.62145	0.145368	0.0277176	5.6355	-16.2339	-45.1777	7.23674	7
Time	Body_size	none	1.0_2.0	0.517	1.34697	0.00301321	14.0626	0.145368	0.0277176	5.6355	-16.2339	-45.1777	7.23674	7
Time	Body_size	none	1.0_3.0	0.56	1.22617	0.0114535	11.3531	0.145368	0.0277176	5.6355	-16.2339	-45.1777	7.23674	7
Time	Body_size	none	1.0_4.0	0.615	1.10965	0.104186	671.766	0.145368	0.0277176	5.6355	-16.2339	-45.1777	7.23674	7
Time	Body_size	none	1.0_5.0	0.6	1.11152	0.00300411	7.90834	0.145368	0.0277176	5.6355	-16.2339	-45.1777	7.23674	7
Time	Body_size	none	1.0_6.0	0.565	1.24119	0.004217	6.07374	0.145368	0.0277176	5.6355	-16.2339	-45.1777	7.23674	7
Time	Body_size	none	2.0_3.0	0.525	1.25522	0.00145856	8.56444	0.145368	0.0277176	5.6355	-16.2339	-45.1777	7.23674	7
Time	Body_size	none	2.0_4.0	0.585	1.00808	0.00565414	9.15249	0.145368	0.0277176	5.6355	-16.2339	-45.1777	7.23674	7
Time	Body_size	none	2.0_5.0	0.538	1.14832	0.00243105	4.56111	0.145368	0.0277176	5.6355	-16.2339	-45.1777	7.23674	7
Time	Body_size	none	2.0_6.0	0.616	1.29652	0.00237355	6.06277	0.145368	0.0277176	5.6355	-16.2339	-45.1777	7.23674	7
Time	Body_size	none	3.0_4.0	0.59	1.06072	0.109373	369.886	0.145368	0.0277176	5.6355	-16.2339	-45.1777	7.23674	7
Time	Body_size	none	3.0_5.0	0.521	1.16466	0.000248866	3.76735	0.145368	0.0277176	5.6355	-16.2339	-45.1777	7.23674	7
Time	Body_size	none	3.0_6.0	0.687	1.41817	6.97163e-05	8.85554	0.145368	0.0277176	5.6355	-16.2339	-45.1777	7.23674	7
Time	Body_size	none	4.0_5.0	0.584	1.58427	0.000998663	12.7654	0.145368	0.0277176	5.6355	-16.2339	-45.1777	7.23674	7
Time	Body_size	none	4.0_6.0	0.77	1.77645	0.00287518	14.4036	0.145368	0.0277176	5.6355	-16.2339	-45.1777	7.23674	7
Time	Body_size	none	5.0_6.0	0.778	1.93799	0.00178784	19.0198	0.145368	0.0277176	5.6355	-16.2339	-45.1777	7.23674	7
Island	Paleotemperature	none	none	0.713	1.75623	0.183178	3522.87	0.13067	0.0127484	4.87757	-3.88413	-17.7906	8.48327	18
Island	Humans	0.0_1.0	None_Early	0.624	1.30323	0.138915	2.27173	0.143489	0.01788	5.19922	-1.0075	-17.5943	14.9455	15
Island	Humans	0.0_1.0	None_Modern	0.514	1.12816	0.179852	2.06227	0.143489	0.01788	5.19922	-1.0075	-17.5943	14.9455	15
Island	Humans	0.0_1.0	Early_Modern	0.619	1.57945	0.0461356	3.20015	0.143489	0.01788	5.19922	-1.0075	-17.5943	14.9455	15
Island	PVR1	none	none	0.544	1.23989	0.140335	362.47	0.133298	0.0149481	5.37216	-10.0568	-41.1879	15.9157	17
Island	PVR2	none	none	0.551	1.05345	0.528465	679.806	0.126385	0.0104634	4.58131	-3.64198	-29.2179	21.5567	19
Island	Time	none	none	0.503	1.35101	0.339468	496.559	0.114431	0.0058681	7.16691	-6.0138	-22.6629	7.74703	20
Paleotemperature	Humans	none	None_Early	0.727	1.24436	0.642636	57.1338	0.175077	0.0329855	4.20747	-3.01971	-20.6776	13.3881	11
Paleotemperature	Humans	none	None_Modern	0.672	1.15583	0.539008	7.22436	0.175077	0.0329855	4.20747	-3.01971	-20.6776	13.3881	11
Paleotemperature	Humans	none	Early_Modern	0.652	1.22901	0.45777	173.324	0.175077	0.0329855	4.20747	-3.01971	-20.6776	13.3881	11
Paleotemperature	PVR1	none	none	0.702	2.68735	1.18308	89.5193	0.165812	0.0338227	5.11117	-10.3459	-38.8739	14.9016	13
Paleotemperature	PVR2	none	none	0.792	2.39878	0.788606	130.954	0.170526	0.0299595	6.3265	-8.05391	-31.9583	13.3661	10
Paleotemperature	Time	none	none	0.617	3.413	1.4008	123.789	0.135271	0.0146156	4.04643	-6.19238	-26.9427	11.8183	16
PVR1	Humans	none	None_Early	0.969	3.94252	1.24573	2933.86	0.246581	0.0383808	4.22218	-23.543	-57.6846	3.34464	1
PVR1	Humans	none	None_Modern	0.903	1.73961	0.824342	10.3484	0.246581	0.0383808	4.22218	-23.543	-57.6846	3.34464	1
PVR1	Humans	none	Early_Modern	0.732	1.52618	0.454468	664.042	0.246581	0.0383808	4.22218	-23.543	-57.6846	3.34464	1
PVR2	Humans	none	None_Early	0.844	2.12053	0.623293	3812.33	0.193018	0.0350298	5.21029	-5.42138	-25.6084	12.1525	9
PVR2	Humans	none	None_Modern	0.834	1.39364	0.728528	5.9478	0.193018	0.0350298	5.21029	-5.42138	-25.6084	12.1525	9
PVR2	Humans	none	Early_Modern	0.765	1.61179	0.517377	327.895	0.193018	0.0350298	5.21029	-5.42138	-25.6084	12.1525	9
Time	Humans	none	None_Early	0.835	1.02491	0.975713	1.15543	0.15678	0.0182155	3.75343	-0.989655	-27.4222	22.7406	14
Time	Humans	none	None_Modern	NA	NA	NA	NA	0.15678	0.0182155	3.75343	-0.989655	-27.4222	22.7406	14
Time	Humans	none	Early_Modern	NA	NA	NA	NA	0.15678	0.0182155	3.75343	-0.989655	-27.4222	22.7406	14
PVR1	PVR2	none	none	0.864	3.79623	1.32174	556.62	0.234846	0.043713	3.35264	-44.5094	-126.153	9.26639	2
PVR1	Time	none	none	0.912	4.8286	2.0119	322.995	0.158258	0.0259342	4.00169	-29.0885	-81.5698	9.41004	4
PVR2	Time	none	none	0.947	5.79565	2.31844	109.941	0.148835	0.0143634	5.47361	-14.7986	-52.6823	14.0602	6

[truncated: 12 more sheets: Speciation_Replicate05, Extinction_Replicate05, Speciation_Replicate06, Extinction_Replicate06, Speciation_Replicate07, Extinction_Replicate07, Speciation_Replicate08, Extinction_Replicate08, Speciation_Replicate09, Extinction_Replicate09, Speciation_Replicate10, Extinction_Replicate10]
